# Supplementary material for: The Primary Duct of Bothrops jararaca Glandular Apparatus Secretes Toxins
Source: Toxins (Basel). 2018 Mar 13;10(3):121. doi: 10.3390/toxins10030121 (PMC5869409; doi:10.3390/toxins10030121)
Supplement: Supplementary file 1 [file toxins-10-00121-s001.zip]

Archive with 3 entries (2 files):
- toxins-279863 Supp proofreading_RHV/toxins-279863 Supp Proofreading_RHV.docx
- toxins-279863 Supp proofreading_RHV/
- toxins-279863 Supp proofreading_RHV/Supplementary tables.xlsx
