# Supplementary material for: The Primary Duct of Bothrops jararaca Glandular Apparatus Secretes Toxins
Source: Toxins (Basel). 2018 Mar 13;10(3):121. doi: 10.3390/toxins10030121 (PMC5869409; doi:10.3390/toxins10030121)
Supplement: Supplementary file 1 [file toxins-10-00121-s001.zip › toxins-279863 Supp proofreading_RHV/Supplementary tables.xlsx]

## Sheet: Table S1A
Supplementary table S1A. Secreted proteins identified in the extract of the primary duct of Bothrops jararaca - No venom previously removed (0-day group).
Protein Accession	Score (%)	-10lgP	Coverage (%)	Peptide Count	Spectral Count	Unique Peptide Count	Unique Spectral Count	Avg. Mass	Description	Cellular location
BJARALL01098|m.682	99.1	111.63	42	13	38	5	10	32584	14-3-3 protein beta/alpha OS=Gallus gallus GN=YWHAB PE=2|Q5ZLQ6|1433B_CHICK	Cytoplasm
BJACESS09926|m.18015	99.1	113.24	53	14	48	10	25	34296	14-3-3 protein epsilon OS=Ovis aries GN=YWHAE PE=1 SV=1	Cytoplasm
tr|A0A0F7Z3A5|A0A0F7Z3A5_MICFL	99.1	105.25	45	11	32	5	6	28330	14-3-3 protein gamma-like protein OS=Micrurus fulvius PE=2 SV=1	Cytoplasm
tr|T1DE61|T1DE61_CROHD	99.1	88.68	43	12	32	7	8	27929	14-3-3 protein sigma-like protein OS=Crotalus horridus PE=2 SV=1	Cytoplasm
tr|V8P7V9|V8P7V9_OPHHA	99.1	120.31	59	15	45	8	18	27726	14-3-3 protein theta OS=Ophiophagus hannah GN=YWHAQ PE=3 SV=1	Cytoplasm
tr|A0A0B8RV74|A0A0B8RV74_BOIIR	99.1	120.31	59	15	45	8	18	27769	14-3-3 protein theta-like protein OS=Boiga irregularis PE=3 SV=1	Cytoplasm
tr|V8PHQ7|V8PHQ7_OPHHA	99.1	118.55	65	15	40	9	15	29275	14-3-3 protein zeta/delta (Fragment) OS=Ophiophagus hannah GN=YWHAZ PE=3 SV=1	Cytoplasm
tr|V8PIR9|V8PIR9_OPHHA	97.1	45.45	4	3	6	2	2	90803	26S protease regulatory subunit 6A (Fragment) OS=Ophiophagus hannah GN=Psmc3 PE=3 SV=1	Cytoplasm
tr|J3S0K4|J3S0K4_CROAD	97.7	41.03	8	3	3	3	3	48960	26S protease regulatory subunit 7 OS=Crotalus adamanteus PE=2 SV=1	Cytoplasm
tr|U3FBM8|U3FBM8_MICFL	98.5	57.79	6	4	4	4	4	100494	26S proteasome non-ATPase regulatory subunit 2 OS=Micrurus fulvius PE=2 SV=1	Cytoplasm
tr|U3ERI4|U3ERI4_MICFL	87	49.66	7	2	2	2	2	36812	26S proteasome non-ATPase regulatory subunit 7 OS=Micrurus fulvius PE=2 SV=1	Cytoplasm
tr|A0A0F7ZA38|A0A0F7ZA38_CROAD	98	48.47	16	3	3	3	3	26903	3-hydroxybutyrate dehydrogenase type 2 OS=Crotalus adamanteus PE=2 SV=1	Cytoplasm
tr|T1DMS4|T1DMS4_CROHD	98	48.47	16	3	3	3	3	26889	3-hydroxybutyrate dehydrogenase type 2 OS=Crotalus horridus PE=2 SV=1	Cytoplasm
tr|T1D8Z1|T1D8Z1_CROHD	96.4	40.97	15	2	5	2	5	18870	40S ribosomal protein S10 OS=Crotalus horridus PE=2 SV=1	Cytoplasm
tr|T1E4C6|T1E4C6_CROHD	96.2	43.67	13	2	2	2	2	18375	40S ribosomal protein S11 OS=Crotalus horridus PE=2 SV=1	Cytoplasm
tr|U3ER41|U3ER41_MICFL	97.9	49.41	28	3	4	3	4	12366	40S ribosomal protein S13 OS=Micrurus fulvius PE=2 SV=1	Cytoplasm
BJACESS05243|m.8756	98.8	79.7	33	4	4	4	4	17720	40S ribosomal protein S14 OS=Mus musculus GN=Rps14 PE=1 SV=3	Cytoplasm
tr|J3S523|J3S523_CROAD	98.7	68.82	33	5	7	5	7	16429	40S ribosomal protein S16 OS=Crotalus adamanteus PE=2 SV=1	Cytoplasm
BJARCOR02896|m.20472	98.7	53.12	36	3	4	3	4	17275	40S ribosomal protein S17 OS=Sus scrofa GN=RPS17 PE=1|Q6QAP7|RS17_PIG	Cytoplasm
BJARALL25973|m.14899	99	79.23	41	8	8	8	8	19021	40S ribosomal protein S18 OS=Rattus norvegicus GN=Rps18 PE=1|P62271|RS18_RAT	Cytoplasm
tr|J3SD46|J3SD46_CROAD	98.8	66.87	37	6	6	6	6	16033	40S ribosomal protein S19 OS=Crotalus adamanteus PE=2 SV=1	Cytoplasm
tr|U3FBB7|U3FBB7_MICFL	98.5	53.57	15	4	4	4	4	31161	40S ribosomal protein S2 OS=Micrurus fulvius PE=2 SV=1	Cytoplasm
BJACESS00723|m.1162	86.8	63.62	17	2	4	2	4	15508	40S ribosomal protein S20 OS=Xenopus laevis GN=rps20 PE=1 SV=1	Cytoplasm
BJACESS04518|m.7542	97.7	52.88	40	3	5	3	5	9030	40S ribosomal protein S21 OS=Sus scrofa GN=RPS21 PE=1 SV=1	Cytoplasm
tr|V8NUV3|V8NUV3_OPHHA	97.5	52.33	19	3	4	3	4	17078	40S ribosomal protein S23 (Fragment) OS=Ophiophagus hannah GN=RPS23 PE=3 SV=1	Cytoplasm
tr|V8N2G3|V8N2G3_OPHHA	93.8	36.58	10	2	2	2	2	19121	40S ribosomal protein S25 (Fragment) OS=Ophiophagus hannah GN=RPS25 PE=4 SV=1	Cytoplasm
tr|T1E4C0|T1E4C0_CROHD	93.9	36.58	14	2	2	2	2	13768	40S ribosomal protein S25 OS=Crotalus horridus PE=2 SV=1	Cytoplasm
tr|V8P4Z2|V8P4Z2_OPHHA	83.1	42.35	19	2	2	2	2	14549	40S ribosomal protein S26 (Fragment) OS=Ophiophagus hannah GN=RPS26 PE=4 SV=1	Cytoplasm
tr|T1DIZ5|T1DIZ5_CROHD	97.6	52.03	46	3	8	3	8	7841	40S ribosomal protein S28 OS=Crotalus horridus PE=2 SV=1	Cytoplasm
BJACESS04104|m.6883	99.1	94.99	50	10	10	10	10	27570	40S ribosomal protein S3 OS=Rattus norvegicus GN=Rps3 PE=1 SV=1	Cytoplasm
BJARCOR01362|m.20119	98.6	59.76	16	4	5	4	5	30674	40S ribosomal protein S3a OS=Ophiophagus hannah GN=RPS3A PE=2|Q98TX2|RS3A_OPHHA	Cytoplasm
tr|J3SD49|J3SD49_CROAD	99.1	87.38	31	7	9	7	9	29649	40S ribosomal protein S4 OS=Crotalus adamanteus PE=2 SV=1	Cytoplasm
tr|U3FBB0|U3FBB0_MICFL	97.5	43.72	15	3	3	3	3	22128	40S ribosomal protein S7 OS=Micrurus fulvius PE=2 SV=1	Cytoplasm
BJACESS03033|m.4964	97	43.72	21	3	3	3	3	15954	40S ribosomal protein S7 OS=Rattus norvegicus GN=Rps7 PE=1 SV=1	Cytoplasm
tr|A0A0B8RX92|A0A0B8RX92_BOIIR	98.2	56.76	17	3	3	3	3	24238	40S ribosomal protein S8 OS=Boiga irregularis PE=3 SV=1	Cytoplasm
tr|V8NDK0|V8NDK0_OPHHA	99.1	97	30	6	13	6	13	32954	40S ribosomal protein SA OS=Ophiophagus hannah GN=RPSA PE=3 SV=1	Cytoplasm
BJARALL27943|m.17400	99.1	86.02	16	7	8	6	7	56458	4-trimethylaminobutyraldehyde dehydrogenase OS=Bos taurus GN=ALDH9A1 PE=2|Q2KJH9|AL9A1_BOVIN	Cytoplasm
tr|U3FZ22|U3FZ22_MICFL	99.1	81.62	24	7	16	7	16	34325	60S acidic ribosomal protein P0 OS=Micrurus fulvius PE=2 SV=1	Cytoplasm
BJACESS03107|m.5090	98.8	89.08	56	4	4	4	4	11956	60S acidic ribosomal protein P2 OS=Bos taurus GN=RPLP2 PE=3 SV=1	Cytoplasm
tr|A0A0B8RQC6|A0A0B8RQC6_BOIIR	98.3	66.85	17	3	6	3	6	20364	60S ribosomal protein L11 OS=Boiga irregularis PE=3 SV=1	Cytoplasm
BJACESS06850|m.11989	99.1	93.3	43	5	6	5	6	18857	60S ribosomal protein L12 OS=Homo sapiens GN=RPL12 PE=1 SV=1	Cytoplasm
tr|J3S9F9|J3S9F9_CROAD	98.4	59.91	29	4	4	4	4	16249	60S ribosomal protein L14 OS=Crotalus adamanteus PE=2 SV=1	Cytoplasm
tr|V8P358|V8P358_OPHHA	83.3	44.25	10	2	2	2	2	26832	60S ribosomal protein L17 (Fragment) OS=Ophiophagus hannah GN=RPL17 PE=3 SV=1	Cytoplasm
tr|T1DJ35|T1DJ35_CROHD	83.2	50.35	12	2	2	2	2	20744	60S ribosomal protein L18a OS=Crotalus horridus PE=2 SV=1	Cytoplasm
tr|A0A0B8RQC3|A0A0B8RQC3_BOIIR	84.2	62.69	19	2	2	2	2	14765	60S ribosomal protein L22 OS=Boiga irregularis PE=4 SV=1	Cytoplasm
tr|J3SF68|J3SF68_CROAD	84.2	62.69	19	2	2	2	2	14804	60S ribosomal protein L22-like OS=Crotalus adamanteus PE=2 SV=1	Cytoplasm
BJARALL27635|m.16929	98.3	73.99	30	3	3	3	3	15803	60S ribosomal protein L23 OS=Rattus norvegicus GN=Rpl23 PE=2|P62832|RL23_RAT	Cytoplasm
tr|U3FW62|U3FW62_MICFL	81.2	43.03	12	2	2	2	2	19967	60S ribosomal protein L23a OS=Micrurus fulvius PE=2 SV=1	Cytoplasm
tr|A0A0B8RWF4|A0A0B8RWF4_BOIIR	83.5	53.9	13	2	2	2	2	17812	60S ribosomal protein L24 OS=Boiga irregularis PE=4 SV=1	Cytoplasm
tr|A0A0B8RPB1|A0A0B8RPB1_BOIIR	94.3	53.39	16	2	3	2	3	16717	60S ribosomal protein L27a OS=Boiga irregularis PE=3 SV=1	Cytoplasm
tr|V8NSR1|V8NSR1_OPHHA	80.6	40.63	4	2	2	2	2	49278	60S ribosomal protein L3 (Fragment) OS=Ophiophagus hannah GN=Rpl3 PE=3 SV=1	Cytoplasm
tr|V8NCG7|V8NCG7_OPHHA	96.4	42.6	25	3	4	3	4	12557	60S ribosomal protein L35a OS=Ophiophagus hannah GN=rpl35a PE=4 SV=1	Cytoplasm
tr|T1D902|T1D902_CROHD	80.7	55.55	33	3	4	3	4	8218	60S ribosomal protein L38 OS=Crotalus horridus PE=2 SV=1	Cytoplasm
tr|V8NE81|V8NE81_OPHHA	90.1	43.24	9	2	2	2	2	31548	60S ribosomal protein L7a OS=Ophiophagus hannah GN=RPL7A PE=4 SV=1	Cytoplasm
BJACESS06573|m.11476	98.7	67.21	16	3	3	3	3	24023	60S ribosomal protein L9 OS=Homo sapiens GN=RPL9 PE=1 SV=1	Cytoplasm
tr|A0A098M0Z6|A0A098M0Z6_9SAUR	99	84.12	17	7	7	7	7	53068	6-phosphogluconate dehydrogenase decarboxylating OS=Hypsiglena sp. JMG-2014 PE=3 SV=1	Cytoplasm
tr|T1E7G5|T1E7G5_CROHD	98.5	67.51	25	4	4	4	4	23157	Abhydrolase domain-containing protein 14B-like protein OS=Crotalus horridus PE=2 SV=1	Cytoplasm
tr|U3T766|U3T766_PROFL	84.3	45.48	16	2	2	2	2	19397	Acid phosphomonoesterase (Fragment) OS=Protobothrops flavoviridis PE=2 SV=1	Cytoplasm
BJARALL28067|m.17612	98.8	64.18	17	4	4	4	4	33042	Acidic leucine-rich nuclear phosphoprotein 32 family member A OS=Bos taurus GN=ANP32A PE=1|P51122|AN32A_BOVIN	Cytoplasm
BJARALL26105|m.15100	99.2	145.57	54	25	128	3	4	42019	Actin alpha cardiac muscle 1 OS=Xenopus tropicalis GN=actc1 PE=2|Q6P640|ACTC_XENTR	Cytoplasm
BJACESS05762|m.9721	99.2	178.27	65	41	214	20	73	46845	Actin cytoplasmic 1 OS=Trichosurus vulpecula GN=ACTB PE=2 SV=1	Cytoplasm
tr|J3S3X8|J3S3X8_CROAD	98.5	60.33	27	4	5	4	5	20525	Actin-related protein 2/3 complex subunit 3 OS=Crotalus adamanteus PE=2 SV=1	Cytoplasm
tr|A0A098M1X0|A0A098M1X0_9SAUR	81.8	34.17	5	2	2	2	2	47453	Actin-related protein 3 OS=Hypsiglena sp. JMG-2014 PE=3 SV=1	Cytoplasm
BJARRIM00743|m.22875	99.1	90.32	50	9	13	9	13	21192	Adenine phosphoribosyltransferase OS=Homo sapiens GN=APRT PE=1|P07741|APT_HUMAN	Cytoplasm
tr|J3SDZ3|J3SDZ3_CROAD	99	74.82	21	7	8	7	8	39338	ADP-ribosylarginine hydrolase OS=Crotalus adamanteus PE=2 SV=1	Cytoplasm
tr|J3RYD4|J3RYD4_CROAD	98.5	72.78	12	3	4	2	2	36846	Aflatoxin B1 aldehyde reductase member 2 OS=Crotalus adamanteus PE=2 SV=1	Cytoplasm
tr|A0A0B8RUK3|A0A0B8RUK3_BOIIR	99.1	109.67	19	14	19	3	3	96975	Alpha-1 4 glucan phosphorylase OS=Boiga irregularis PE=3 SV=1	Cytoplasm
tr|T1E6K6|T1E6K6_CROHD	99.2	132.18	23	17	29	2	4	102953	Alpha-actinin-1-like protein OS=Crotalus horridus PE=2 SV=1	Cytoplasm
tr|J3S3X7|J3S3X7_CROAD	99.2	164.71	42	33	47	24	31	104146	Alpha-actinin-4 OS=Crotalus adamanteus PE=2 SV=1	Cytoplasm
tr|T1DL55|T1DL55_CROHD	99.1	86.49	15	7	7	7	7	59120	Alpha-aminoadipic semialdehyde dehydrogenase-like protein OS=Crotalus horridus PE=2 SV=1	Cytoplasm
BJARALL26242|m.15306	91.8	53.34	16	2	3	2	3	21765	Alpha-crystallin B chain OS=Oryctolagus cuniculus GN=CRYAB PE=1|P41316|CRYAB_RABIT	Cytoplasm
BJARALL24888|m.13821	99.2	137.03	47	15	25	15	25	47570	Alpha-enolase OS=Python regius PE=2|Q9W7L0|ENOA_PYTRG	Cytoplasm
tr|U3ES16|U3ES16_MICFL	98	58.6	11	3	3	3	3	33578	Alpha-soluble NSF attachment protein OS=Micrurus fulvius PE=2 SV=1	Cytoplasm
BJACESS06598|m.11518	99.2	133.87	49	16	73	10	46	38644	Annexin A1 OS=Oryctolagus cuniculus GN=ANXA1 PE=1 SV=1	Cytoplasm
BJACESS14084|m.25206	98.7	61.58	14	4	5	4	5	33909	Annexin A11 OS=Mus musculus GN=Anxa11 PE=1 SV=2	Cytoplasm
BJACESS23224|m.39640	99.1	92.49	33	11	15	11	15	35707	Annexin A3 OS=Homo sapiens GN=ANXA3 PE=1 SV=3	Cytoplasm
tr|J3RYE3|J3RYE3_CROAD	99.1	110.61	21	13	14	11	12	75748	Annexin OS=Crotalus adamanteus PE=2 SV=1	Cytoplasm
tr|V8NQB4|V8NQB4_OPHHA	98.3	51.41	1	5	6	4	5	484205	Apolipoprotein (Fragment) OS=Ophiophagus hannah GN=Apob PE=4 SV=1	Cytoplasm
BJARALL02669|m.1869	99.1	82.19	22	8	9	8	9	48990	Aspartate aminotransferase cytoplasmic OS=Gallus gallus GN=GOT1 PE=1|P00504|AATC_CHICK	Cytoplasm
tr|A0A0F7Z2E9|A0A0F7Z2E9_CROAD	98.9	69.96	5	4	4	4	4	100563	C-1-tetrahydrofolate synthase cytoplasmic OS=Crotalus adamanteus PE=2 SV=1	Cytoplasm
tr|J3SBW7|J3SBW7_CROAD	99.1	89.73	29	7	8	7	8	29993	Calbindin D28K OS=Crotalus adamanteus PE=2 SV=1	Cytoplasm
BJACESS18949|m.33129	97.2	52.72	13	3	5	3	5	28141	Calcyphosin-like protein OS=Mus musculus GN=Capsl PE=2 SV=4	Cytoplasm
BJACESS07818|m.13863	99	81.71	42	6	10	5	8	24499	Calpain small subunit 1 OS=Sus scrofa GN=CAPNS1 PE=1 SV=1	Cytoplasm
BJACESS20091|m.34839	98.9	60.58	10	6	7	6	7	80272	Calpain-1 catalytic subunit OS=Gallus gallus PE=1 SV=2	Cytoplasm
tr|T1E719|T1E719_CROHD	98.9	71.33	7	5	6	2	2	81402	Calpain-1 catalytic subunit-like protein OS=Crotalus horridus PE=2 SV=1	Cytoplasm
tr|V8PG77|V8PG77_OPHHA	96.5	48.04	4	2	2	2	2	67658	cAMP-dependent protein kinase catalytic subunit alpha (Fragment) OS=Ophiophagus hannah GN=PRKACA PE=4 SV=1	Cytoplasm
tr|A0A0B8RZE9|A0A0B8RZE9_BOIIR	99.1	83.32	28	7	8	7	8	30624	Capping protein beta subunit OS=Boiga irregularis PE=4 SV=1	Cytoplasm
BJACESS12183|m.22010	99.1	83	30	6	8	6	8	32534	Carbonyl reductase [NADPH] 1 OS=Homo sapiens GN=CBR1 PE=1 SV=3	Cytoplasm
tr|J3S9E0|J3S9E0_CROAD	95	41.39	15	2	2	2	2	15605	Cellular retinoic acid binding protein 2 OS=Crotalus adamanteus PE=2 SV=1	Cytoplasm
tr|J3S5H3|J3S5H3_CROAD	99.1	119.91	18	16	17	16	17	117203	Chain A Crystal Structure Of A Cytoskeletal Protein OS=Crotalus adamanteus PE=2 SV=1	Cytoplasm
tr|U3FZN2|U3FZN2_MICFL	99.1	93.93	23	9	10	9	10	51912	Citrate synthase OS=Micrurus fulvius PE=2 SV=1	Cytoplasm
tr|J3SC02|J3SC02_CROAD	83.5	40.54	2	2	2	2	2	138384	Coatomer subunit alpha OS=Crotalus adamanteus PE=2 SV=1	Cytoplasm
BJARALL24925|m.13875	99.1	113.11	41	10	13	7	10	42701	Creatine kinase B-type OS=Gallus gallus GN=CKB PE=1|P05122|KCRB_CHICK	Cytoplasm
BJARCOR00062|m.19576	98.8	77.08	12	5	5	2	2	45706	Creatine kinase M-type OS=Canis lupus familiaris GN=CKM PE=1|P05123|KCRM_CANLF	Cytoplasm
tr|A0A0F7Z1Q0|A0A0F7Z1Q0_MICFL	86	36.17	2	2	2	2	2	136315	Cullin-associated NEDD8-dissociated protein 1-like protein OS=Micrurus fulvius PE=2 SV=1	Cytoplasm
BJACESS07288|m.12825	98.7	71.23	39	4	6	4	6	14277	Cystatin-B OS=Pan troglodytes GN=CSTB PE=3 SV=1	Cytoplasm
BJACESS10436|m.18927	97.7	48.5	27	3	3	3	3	16238	Cytidine deaminase OS=Mus musculus GN=Cda PE=1 SV=2	Cytoplasm
BJACESS12524|m.22550	99.1	75.95	13	6	7	6	7	57363	Cytosol aminopeptidase OS=Mus musculus GN=Lap3 PE=1 SV=3	Cytoplasm
BJACESS18870|m.33002	99.1	80.99	30	7	7	7	7	36138	Delta-aminolevulinic acid dehydratase OS=Pongo abelii GN=ALAD PE=2 SV=2	Cytoplasm
tr|T1E5Y6|T1E5Y6_CROHD	98.7	57.62	12	4	4	4	4	53682	Dihydrolipoyl dehydrogenase OS=Crotalus horridus PE=2 SV=1	Cytoplasm
BJARALL28254|m.17819	98.8	62.82	31	4	4	2	2	19459	Dihydropteridine reductase OS=Homo sapiens GN=QDPR PE=1|P09417|DHPR_HUMAN	Cytoplasm
tr|A0A0F7ZC78|A0A0F7ZC78_CROAD	99.1	104.19	15	9	9	9	9	81802	Dipeptidyl peptidase 3 OS=Crotalus adamanteus PE=2 SV=1	Cytoplasm
tr|V8NVF6|V8NVF6_OPHHA	96.4	40.97	6	2	5	2	5	42847	Diphosphoinositol polyphosphate phosphohydrolase 1 OS=Ophiophagus hannah GN=NUDT3 PE=3 SV=1	Cytoplasm
tr|U3ETH2|U3ETH2_MICFL	84.8	46.89	3	2	2	2	2	97981	Dynamin-2-like protein OS=Micrurus fulvius PE=2 SV=1	Cytoplasm
tr|V8P1H8|V8P1H8_OPHHA	95.4	61.73	31	3	5	3	5	12172	Dynein light chain 2 cytoplasmic (Fragment) OS=Ophiophagus hannah GN=DYNLL2 PE=4 SV=1	Cytoplasm
tr|A0A098M0H0|A0A098M0H0_9SAUR	99.1	86.69	26	9	19	8	18	50205	Elongation factor 1-alpha OS=Hypsiglena sp. JMG-2014 PE=3 SV=1	Cytoplasm
BJARALL26827|m.15890	98.9	80.12	24	5	5	5	5	24747	Elongation factor 1-beta OS=Xenopus laevis GN=eef1b PE=1|P30151|EF1B_XENLA	Cytoplasm
BJARALL27097|m.16286	99.1	83.85	18	7	8	7	8	50612	Elongation factor 1-gamma OS=Mus musculus GN=Eef1g PE=1|Q9D8N0|EF1G_MOUSE	Cytoplasm
BJARCOR00751|m.19913	99.2	117.44	19	15	17	3	4	99173	Elongation factor 2 OS=Callithrix jacchus GN=EEF2 PE=2|A0SXL6|EF2_CALJA	Cytoplasm
tr|U3FZJ8|U3FZJ8_MICFL	99.1	103.52	28	9	10	8	9	46097	Eukaryotic initiation factor 4A-1 OS=Micrurus fulvius PE=2 SV=1	Cytoplasm
tr|U3ETE7|U3ETE7_MICFL	98.9	62.48	12	4	4	3	3	46724	Eukaryotic initiation factor 4A-3 OS=Micrurus fulvius PE=2 SV=1	Cytoplasm
tr|A0A0B8RVU7|A0A0B8RVU7_BOIIR	99.1	103.52	28	9	10	8	9	46095	Eukaryotic initiation factor 4A-I OS=Boiga irregularis PE=3 SV=1	Cytoplasm
tr|J3SCH2|J3SCH2_CROAD	98.9	62.48	12	4	4	3	3	46696	Eukaryotic initiation factor 4A-III OS=Crotalus adamanteus PE=2 SV=1	Cytoplasm
BJACESS06267|m.10849	98.6	62.36	12	3	3	3	3	40665	Eukaryotic translation initiation factor 3 subunit H OS=Mus musculus GN=Eif3h PE=1 SV=1	Cytoplasm
tr|U3FAW8|U3FAW8_MICFL	98.9	85.46	49	6	12	6	12	16802	Eukaryotic translation initiation factor 5A OS=Micrurus fulvius PE=2 SV=1	Cytoplasm
tr|A0A0B8RNZ8|A0A0B8RNZ8_BOIIR	96.5	51.79	14	2	3	2	3	26513	Eukaryotic translation initiation factor 6 OS=Boiga irregularis GN=EIF6 PE=3 SV=1	Cytoplasm
tr|T1E6P8|T1E6P8_CROHD	99	77.76	37	6	7	5	5	27018	F-actin-capping protein subunit alpha-2-like protein OS=Crotalus horridus PE=2 SV=1	Cytoplasm
BJACESS08140|m.14512	99.1	83.32	25	7	8	7	8	35036	F-actin-capping protein subunit beta OS=Bos taurus GN=CAPZB PE=1 SV=1	Cytoplasm
BJACESS31173|m.51395	97	48.33	21	3	3	2	2	15532	Fatty acid-binding protein epidermal OS=Rattus norvegicus GN=Fabp5 PE=1 SV=3	Cytoplasm
BJACESS14899|m.26562	97.6	44.22	8	2	2	2	2	30735	F-box only protein 6 OS=Bos taurus GN=FBXO6 PE=2 SV=1	Cytoplasm
BJARALL28050|m.17593	97.1	46.51	11	2	2	2	2	21259	Ferritin heavy chain OS=Gallus gallus GN=FTH PE=2|P08267|FRIH_CHICK	Cytoplasm
tr|T1E5R1|T1E5R1_CROHD	97.1	46.51	11	2	2	2	2	21252	Ferritin OS=Crotalus horridus PE=2 SV=1	Cytoplasm
tr|U3F896|U3F896_MICFL	99.2	171.07	20	41	49	3	3	273974	Filamin-A protein 4 OS=Micrurus fulvius PE=2 SV=1	Cytoplasm
tr|A0A0B8RRP1|A0A0B8RRP1_BOIIR	99.2	130.44	7	15	23	8	10	282241	Filamin-B isoform 15 OS=Boiga irregularis PE=4 SV=1	Cytoplasm
BJARALL22570|m.12535	98.9	81.9	16	5	5	5	5	39357	Fructose-bisphosphate aldolase B OS=Gallus gallus GN=ALDOB PE=3|P07341|ALDOB_CHICK	Cytoplasm
tr|J3S860|J3S860_CROAD	98.9	81.9	16	5	5	5	5	39697	Fructose-bisphosphate aldolase OS=Crotalus adamanteus PE=2 SV=1	Cytoplasm
BJACESS07984|m.14225	99.1	93.33	77	9	23	2	3	14793	Galectin-1 OS=Cricetulus griseus GN=LGALS1 PE=1 SV=2	Cytoplasm
BJACESS18927|m.33094	98.6	61.02	21	3	3	3	3	22119	Galectin-3 OS=Homo sapiens GN=LGALS3 PE=1 SV=5	Cytoplasm
BJARCER01269|m.18596	94.7	54.02	30	2	3	2	3	10614	Gamma-synuclein OS=Mus musculus GN=Sncg PE=1|Q9Z0F7|SYUG_MOUSE	Cytoplasm
BJACESS15526|m.27524	98.9	78.52	16	4	4	3	3	37023	GDP-L-fucose synthase OS=Cricetulus griseus GN=TSTA3 PE=2 SV=1	Cytoplasm
BJACESS07605|m.13455	99.1	107.04	35	10	11	7	7	40105	GDP-mannose 4 6 dehydratase OS=Cricetulus griseus GN=GMDS PE=2 SV=1	Cytoplasm
tr|V8PJ80|V8PJ80_OPHHA	98.3	54.42	22	3	4	3	4	17078	Glia maturation factor beta (Fragment) OS=Ophiophagus hannah GN=GMFB PE=4 SV=1	Cytoplasm
BJACESS06285|m.10892	99.1	89.61	20	9	10	9	10	62973	Glucose-6-phosphate isomerase OS=Mus musculus GN=Gpi PE=1 SV=4	Cytoplasm
tr|A0A098LYH7|A0A098LYH7_9SAUR	98.6	62.36	11	3	3	3	3	42096	Glutamine synthetase OS=Hypsiglena sp. JMG-2014 PE=3 SV=1	Cytoplasm
tr|U3FWX6|U3FWX6_MICFL	93.9	34.94	3	2	2	2	2	88102	Glutaminyl-tRNA synthetase-like protein OS=Micrurus fulvius PE=2 SV=1	Cytoplasm
BJARGLA02027|m.21664	99.1	113.51	59	12	17	12	17	25677	Glutathione S-transferase Mu 1 OS=Bos taurus GN=GSTM1 PE=1|Q9N0V4|GSTM1_BOVIN	Cytoplasm
tr|J3S8V8|J3S8V8_CROAD	98.1	49.73	12	3	4	3	4	25241	Glutathione S-transferase OS=Crotalus adamanteus PE=2 SV=1	Cytoplasm
BJARALL25352|m.14347	99.1	120.31	58	13	19	7	9	25620	Glutathione S-transferase P 1 OS=Bufo bufo PE=1|P81942|GSTP1_BUFBU	Cytoplasm
BJACESS08449|m.15153	99.1	120.31	60	13	19	7	9	24581	Glutathione S-transferase P OS=Bos taurus GN=GSTP1 PE=1 SV=2	Cytoplasm
BJARCER00428|m.18228	99.1	92.82	25	9	13	7	9	43480	Glyceraldehyde-3-phosphate dehydrogenase 2 OS=Danio rerio GN=gapdh-2 PE=2|C|G3P2_DANRE	Cytoplasm
BJARALL26126|m.15140	99.2	129.29	47	15	30	13	26	38766	Glyceraldehyde-3-phosphate dehydrogenase OS=Pelodiscus sinensis GN=GAPDH PE=2|Q5R2J2|G3P_PELSI	Cytoplasm
BJARCER01001|m.18446	99.1	98.9	29	8	11	2	2	40939	Glycogen phosphorylase brain form OS=Homo sapiens GN=PYGB PE=1|P11216|PYGB_HUMAN	Cytoplasm
tr|A0A0F7ZDU6|A0A0F7ZDU6_CROAD	99.1	123.88	34	28	32	10	10	98980	Glycogen phosphorylase liver form OS=Crotalus adamanteus PE=2 SV=1	Cytoplasm
BJACESS35099|m.56932	99.1	108.93	36	10	24	3	4	31569	GTPase IMAP family member 7 OS=Homo sapiens GN=GIMAP7 PE=1 SV=1	Cytoplasm
tr|A0A098LZI9|A0A098LZI9_9SAUR	99.2	137.94	26	15	30	3	3	70988	Heat shock 70kDa protein 8 OS=Hypsiglena sp. JMG-2014 PE=3 SV=1	Cytoplasm
tr|J3S4I1|J3S4I1_CROAD	99.2	137.94	25	15	30	3	3	71314	Heat shock cognate 71 kDa protein OS=Crotalus adamanteus PE=2 SV=1	Cytoplasm
BJARALL27064|m.16210	99.1	122.15	22	16	22	2	3	88671	Heat shock cognate protein HSP 90-beta OS=Gallus gallus GN=HSP90AB1 PE=2|Q04619|HS90B_CHICK	Cytoplasm
tr|A0A098LZI8|A0A098LZI8_9SAUR	99.2	132.48	30	22	24	14	15	84367	Heat shock protein HSP 90-alpha 1 OS=Hypsiglena sp. JMG-2014 PE=3 SV=1	Cytoplasm
tr|A0A0F7ZAM9|A0A0F7ZAM9_CROAD	97.9	57.85	23	3	3	3	3	21154	Heme-binding protein 1 OS=Crotalus adamanteus PE=2 SV=1	Cytoplasm
tr|V8P9P6|V8P9P6_OPHHA	97	61.61	12	2	3	2	3	19240	Heme-binding protein 2 (Fragment) OS=Ophiophagus hannah GN=HEBP2 PE=4 SV=1	Cytoplasm
tr|V8NT83|V8NT83_OPHHA	98.9	77.86	10	4	4	4	4	56042	Heterogeneous nuclear ribonucleoprotein D0 OS=Ophiophagus hannah GN=HNRNPD PE=4 SV=1	Cytoplasm
tr|J3S0P5|J3S0P5_CROAD	98.9	81.33	14	5	9	5	9	47086	Heterogeneous nuclear ribonucleoprotein K-like OS=Crotalus adamanteus PE=2 SV=1	Cytoplasm
tr|A0A0F7Z9X4|A0A0F7Z9X4_CROAD	99.1	101.46	28	10	11	9	10	46698	Isocitrate dehydrogenase (NADP) cytoplasmic-like protein OS=Crotalus adamanteus PE=2 SV=1	Cytoplasm
tr|V8P2P2|V8P2P2_OPHHA	99.1	93.51	13	9	10	7	8	83009	Junction plakoglobin OS=Ophiophagus hannah GN=Jup PE=4 SV=1	Cytoplasm
tr|V8P8L1|V8P8L1_OPHHA	99.2	167.89	12	45	112	29	56	436388	Keratin type I cytoskeletal 19 (Fragment) OS=Ophiophagus hannah GN=KRT19 PE=3 SV=1	Cytoplasm
tr|V8NYV8|V8NYV8_OPHHA	99.2	143.49	12	34	129	8	9	240642	Keratin type II cytoskeletal 1 (Fragment) OS=Ophiophagus hannah GN=KRT1 PE=3 SV=1	Cytoplasm
BJACESS10507|m.19054	99.2	148.86	65	31	116	8	13	41515	Keratin type II cytoskeletal 5 OS=Rattus norvegicus GN=Krt5 PE=1 SV=1	Cytoplasm
BJACESS06364|m.11070	99.1	121.05	31	18	67	4	7	61417	Keratin type II cytoskeletal 75 OS=Homo sapiens GN=KRT75 PE=1 SV=2	Cytoplasm
BJACESS07042|m.12332	99.2	148.96	48	23	60	6	11	55823	Keratin type II cytoskeletal 8 OS=Bos taurus GN=KRT8 PE=2 SV=3	Cytoplasm
BJACESS30021|m.49636	98.2	59.92	10	3	3	3	3	48155	Kynurenine--oxoglutarate transaminase 1 OS=Mus musculus GN=Kyat1 PE=1 SV=1	Cytoplasm
tr|U3TBE5|U3TBE5_PROFL	99.1	75.95	13	6	7	6	7	56997	Leucine aminopeptidase (Fragment) OS=Protobothrops flavoviridis PE=2 SV=1	Cytoplasm
tr|T1DB22|T1DB22_CROHD	96.3	35.78	4	2	2	2	2	69737	Leukotriene A(4) hydrolase OS=Crotalus horridus PE=2 SV=1	Cytoplasm
tr|J3S906|J3S906_CROAD	97.3	45.17	9	3	3	3	3	40343	LIM and cysteine-rich domains protein 1-like OS=Crotalus adamanteus PE=2 SV=1	Cytoplasm
tr|J3SEL5|J3SEL5_CROAD	99.1	103.9	31	10	12	9	11	36430	L-lactate dehydrogenase OS=Crotalus adamanteus PE=2 SV=1	Cytoplasm
tr|A0A098LXG7|A0A098LXG7_9SAUR	84.3	45.48	17	2	2	2	2	18203	Low molecular weight phosphotyrosine protein phosphatase-like protein OS=Hypsiglena sp. JMG-2014 PE=4 SV=1	Cytoplasm
tr|J3RZY3|J3RZY3_CROAD	95.7	34.3	3	2	3	2	3	94081	Major vault protein OS=Crotalus adamanteus PE=2 SV=1	Cytoplasm
BJACESS07079|m.12395	99.1	115.04	38	11	18	11	18	36744	Malate dehydrogenase cytoplasmic OS=Homo sapiens GN=MDH1 PE=1 SV=4	Cytoplasm
tr|T1DKJ2|T1DKJ2_CROHD	89.3	47.29	6	2	2	2	2	46665	Mannose-6-phosphate isomerase OS=Crotalus horridus PE=2 SV=1	Cytoplasm
tr|T1E7E4|T1E7E4_CROHD	99.1	88.64	26	8	8	8	8	47557	Multifunctional protein ADE2-like protein OS=Crotalus horridus PE=2 SV=1	Cytoplasm
tr|V8PD74|V8PD74_OPHHA	98.6	75.84	19	5	5	5	5	29827	Myelin P2 protein OS=Ophiophagus hannah GN=PMP2 PE=3 SV=1	Cytoplasm
tr|V8PBJ1|V8PBJ1_OPHHA	99.1	98.13	22	7	14	7	14	41258	Myosin light polypeptide 6 (Fragment) OS=Ophiophagus hannah GN=MYL6 PE=4 SV=1	Cytoplasm
tr|A0A0B8RR06|A0A0B8RR06_BOIIR	98.7	69.19	24	4	5	4	5	19847	Myosin regulatory light chain 2 smooth muscle minor isoform OS=Boiga irregularis PE=4 SV=1	Cytoplasm
tr|V8PCQ7|V8PCQ7_OPHHA	99.1	102.71	5	8	13	2	2	231849	Myosin-11 (Fragment) OS=Ophiophagus hannah GN=MYH11 PE=4 SV=1	Cytoplasm
tr|A0A0B8RU97|A0A0B8RU97_BOIIR	81.8	42.76	22	2	2	2	2	12887	Myotrophin OS=Boiga irregularis PE=4 SV=1	Cytoplasm
tr|T1DLK7|T1DLK7_CROHD	94.5	34.28	9	2	3	2	3	31021	N(G) N(G)-dimethylarginine dimethylaminohydrolase 1-like protein OS=Crotalus horridus PE=2 SV=1	Cytoplasm
tr|V8PH65|V8PH65_OPHHA	77.9	32.33	9	2	3	2	3	22245	Neurocalcin-delta (Fragment) OS=Ophiophagus hannah GN=NCALD PE=4 SV=1	Cytoplasm
BJARCER00907|m.18422	99.1	105.72	20	11	21	9	12	76991	Neurofilament heavy polypeptide OS=Homo sapiens GN=NEFH PE=1|P12036|NFH_HUMAN	Cytoplasm
BJACESS07377|m.13015	99.2	139.05	52	26	58	17	34	62810	Neurofilament light polypeptide OS=Coturnix coturnix japonica GN=NEFL PE=3 SV=3	Cytoplasm
tr|V8P1Q0|V8P1Q0_OPHHA	99.1	111.16	15	12	29	7	14	85303	Neurofilament medium polypeptide (Fragment) OS=Ophiophagus hannah GN=NEFM PE=3 SV=1	Cytoplasm
tr|T1E4X8|T1E4X8_CROHD	98.5	52.63	15	5	6	5	6	29137	NipSnap 3A-like protein OS=Crotalus horridus PE=2 SV=1	Cytoplasm
BJACESS02476|m.3920	98.9	82.9	54	7	15	7	15	17303	Nucleoside diphosphate kinase OS=Gallus gallus PE=2 SV=1	Cytoplasm
BJARALL23177|m.12927	99	91.36	52	8	16	7	15	11925	Parvalbumin beta OS=Boa constrictor PE=1|P02615|PRVB_BOACO	Cytoplasm
tr|A0A0F7Z4G9|A0A0F7Z4G9_CROAD	98.6	54.56	18	4	4	2	2	19205	Peptidyl-prolyl cis-trans isomerase H OS=Crotalus adamanteus PE=2 SV=1	Cytoplasm
tr|V8N1I0|V8N1I0_OPHHA	97.3	67.05	29	2	3	2	3	10690	Peripherin (Fragment) OS=Ophiophagus hannah GN=prph PE=4 SV=1	Cytoplasm
BJARCER03043|m.19090	99	71	40	6	9	2	2	18302	Peroxiredoxin OS=Cynops pyrrhogaster PE=2|Q90384|TDX_CYNPY	Cytoplasm
BJACESS08197|m.14606	99	79.5	33	8	12	4	5	23918	Peroxiredoxin-1 OS=Gekko japonicus GN=PRDX1 PE=2 SV=1	Cytoplasm
BJACESS07023|m.12285	99.1	85.97	26	8	14	2	2	34140	Peroxiredoxin-4 OS=Mus musculus GN=Prdx4 PE=1 SV=1	Cytoplasm
BJACESS06137|m.10569	99.1	107.76	52	12	14	12	14	26910	Peroxiredoxin-6 OS=Gallus gallus GN=PRDX6 PE=2 SV=3	Cytoplasm
tr|J3S4V0|J3S4V0_CROAD	99.1	99.75	49	7	12	7	12	21153	Phosphatidylethanolamine-binding protein 1-like OS=Crotalus adamanteus PE=2 SV=1	Cytoplasm
BJACESS13832|m.24741	99.1	82.99	11	7	7	7	7	67912	Phosphoglucomutase-2 OS=Homo sapiens GN=PGM2 PE=1 SV=4	Cytoplasm
BJACESS06177|m.10652	99.1	103.11	32	11	13	11	13	46368	Phosphoglycerate kinase OS=Gallus gallus GN=PGK PE=2 SV=2	Cytoplasm
BJARALL26111|m.15116	99.1	103.11	33	11	13	11	13	46070	Phosphoglycerate kinase OS=Gallus gallus GN=PGK PE=2|P51903|PGK_CHICK	Cytoplasm
tr|T1D9V9|T1D9V9_CROHD	99	81.47	45	7	8	7	8	29070	Phosphoglycerate mutase 1-like protein OS=Crotalus horridus PE=2 SV=1	Cytoplasm
tr|A0A0F7Z639|A0A0F7Z639_CROAD	97.5	52.3	7	2	2	2	2	40576	Phosphoserine aminotransferase OS=Crotalus adamanteus PE=2 SV=1	Cytoplasm
tr|J3S4V5|J3S4V5_CROAD	99.1	83.42	11	6	6	6	6	70530	Plastin-3 OS=Crotalus adamanteus PE=2 SV=1	Cytoplasm
BJACESS36817|m.59272	83.4	47.07	12	2	2	2	2	17414	Platelet-activating factor acetylhydrolase IB subunit gamma OS=Bos taurus GN=PAFAH1B3 PE=1 SV=1	Cytoplasm
BJACESS36149|m.58319	98.5	55.57	11	4	4	4	4	51742	Plectin (Fragment) OS=Cricetulus griseus GN=PLEC PE=1 SV=1	Cytoplasm
BJACESS20596|m.35666	98.6	56.56	6	4	5	4	5	96031	Plectin OS=Mus musculus GN=Plec PE=1 SV=3	Cytoplasm
tr|A0A0F7Z5B1|A0A0F7Z5B1_MICFL	95.1	35.13	8	2	2	2	2	36578	Poly(RC)-binding protein 2-like protein OS=Micrurus fulvius PE=2 SV=1	Cytoplasm
BJARALL27744|m.17027	98.2	49.27	5	3	3	3	3	70389	Polyadenylate-binding protein 1 OS=Mus musculus GN=Pabpc1 PE=1|P29341|PABP1_MOUSE	Cytoplasm
tr|A0A0B8RU36|A0A0B8RU36_BOIIR	98.2	49.27	5	3	3	3	3	70732	Polyadenylate-binding protein OS=Boiga irregularis PE=3 SV=1	Cytoplasm
BJACESS05173|m.8639	98.2	58.79	15	3	35	3	35	25070	Polyubiquitin-B OS=Pongo pygmaeus GN=UBB PE=3 SV=1	Cytoplasm
tr|U3EQ35|U3EQ35_MICFL	98.2	58.79	9	3	35	3	35	42865	Polyubiquitin-C isoform 2 OS=Micrurus fulvius PE=2 SV=1	Cytoplasm
BJARCOR01570|m.20171	99	89.51	45	6	9	6	9	19685	Profilin-1 OS=Rattus norvegicus GN=Pfn1 PE=1|P62963|PROF1_RAT	Cytoplasm
BJARGLA00961|m.21305	89.5	50	15	2	2	2	2	18992	Profilin-2 OS=Pongo abelii GN=PFN2 PE=2|Q5R4E2|PROF2_PONAB	Cytoplasm
tr|J3SF21|J3SF21_CROAD	99.1	77.2	16	6	6	6	6	43914	Proliferation-associated protein 2G4-like OS=Crotalus adamanteus PE=2 SV=1	Cytoplasm
tr|T1DLS2|T1DLS2_CROHD	84.4	68.47	9	2	2	2	2	37961	Prostaglandin reductase 2-like protein OS=Crotalus horridus PE=2 SV=1	Cytoplasm
BJARALL28170|m.17736	98.9	68.33	24	6	8	6	8	28845	Proteasome activator complex subunit 1 OS=Rattus norvegicus GN=Psme1 PE=2|Q63797|PSME1_RAT	Cytoplasm
tr|J3SCY6|J3SCY6_CROAD	98.5	57.99	18	4	4	4	4	27724	Proteasome activator complex subunit 2-like OS=Crotalus adamanteus PE=2 SV=1	Cytoplasm
tr|J3S4X2|J3S4X2_CROAD	98.6	57.07	16	4	4	4	4	29453	Proteasome subunit alpha type OS=Crotalus adamanteus PE=2 SV=1	Cytoplasm
BJACESS14189|m.25395	98.6	57.07	16	4	4	4	4	31167	Proteasome subunit alpha type-4 OS=Homo sapiens GN=PSMA4 PE=1 SV=1	Cytoplasm
BJACESS14543|m.25946	99.1	88.21	27	7	7	7	7	30025	Proteasome subunit alpha type-6 OS=Rattus norvegicus GN=Psma6 PE=1 SV=1	Cytoplasm
BJACESS10424|m.18904	99.1	92.73	27	7	8	6	7	31305	Proteasome subunit alpha type-7 OS=Bos taurus GN=PSMA7 PE=1 SV=1	Cytoplasm
tr|V8PBS5|V8PBS5_OPHHA	97.3	51.78	11	2	4	2	4	26183	Proteasome subunit beta type (Fragment) OS=Ophiophagus hannah GN=PSMB3 PE=3 SV=1	Cytoplasm
tr|J3S0K1|J3S0K1_CROAD	97	52.52	7	2	3	2	3	28091	Proteasome subunit beta type OS=Crotalus adamanteus PE=2 SV=1	Cytoplasm
BJARALL10071|m.6127	98.8	78.87	18	3	4	3	4	26390	Proteasome subunit beta type-1 OS=Mus musculus GN=Psmb1 PE=1|O09061|PSB1_MOUSE	Cytoplasm
BJACESS09318|m.16883	98.7	61.06	18	3	5	3	5	24818	Proteasome subunit beta type-2 OS=Bos taurus GN=PSMB2 PE=1 SV=1	Cytoplasm
BJACESS14635|m.26092	97.3	51.78	12	2	4	2	4	25032	Proteasome subunit beta type-3 OS=Bos taurus GN=PSMB3 PE=1 SV=3	Cytoplasm
BJACESS10203|m.18508	97	52.52	7	2	3	2	3	29379	Proteasome subunit beta type-4 OS=Bos taurus GN=PSMB4 PE=1 SV=1	Cytoplasm
BJARGLA01333|m.21431	99.1	93.14	28	6	6	6	6	28518	Proteasome subunit beta type-5 OS=Pongo abelii GN=PSMB5 PE=2|Q5R8S2|PSB5_PONAB	Cytoplasm
BJARALL02119|m.1467	98.5	55.74	14	3	4	3	4	24928	Proteasome subunit beta type-6 OS=Bos taurus GN=PSMB6 PE=1|Q3MHN0|PSB6_BOVIN	Cytoplasm
tr|T1E718|T1E718_CROHD	96.5	48.04	6	2	2	2	2	40638	Protein kinase cAMP-dependent catalytic beta OS=Crotalus horridus PE=2 SV=1	Cytoplasm
tr|J3SEW3|J3SEW3_CROAD	99.1	91.55	27	9	17	9	17	39013	Protein NDRG2-like OS=Crotalus adamanteus PE=2 SV=1	Cytoplasm
tr|V8PFS2|V8PFS2_OPHHA	98	67.61	12	3	4	3	4	39837	Protein phosphatase 1 regulatory subunit 7 OS=Ophiophagus hannah GN=PPP1R7 PE=4 SV=1	Cytoplasm
BJACESS07246|m.12742	98.3	73.74	26	3	3	2	2	14201	Protein S100-A11 OS=Gallus gallus GN=S100A11 PE=1 SV=2	Cytoplasm
tr|J3RZ00|J3RZ00_CROAD	83	41.28	9	2	2	2	2	24755	Protein-L-isoaspartate O-methyltransferase OS=Crotalus adamanteus PE=2 SV=1	Cytoplasm
tr|J3S0I7|J3S0I7_CROAD	98.6	73.43	15	3	3	3	3	32382	Purine nucleoside phosphorylase OS=Crotalus adamanteus PE=2 SV=1	Cytoplasm
tr|J3SFK6|J3SFK6_CROAD	98.2	58.79	15	3	35	3	35	25806	Putative ubiquitin B OS=Crotalus adamanteus PE=2 SV=1	Cytoplasm
BJACESS16171|m.28610	99.1	89.47	33	7	7	7	7	38048	Pyridoxal kinase OS=Mus musculus GN=Pdxk PE=1 SV=1	Cytoplasm
BJARALL25009|m.13974	99	67.87	13	6	6	6	6	57376	Pyruvate kinase PKM OS=Rattus norvegicus GN=Pkm PE=1|P11980|KPYM_RAT	Cytoplasm
BJACESS07232|m.12714	99.2	129.39	50	18	21	18	21	48347	Rab GDP dissociation inhibitor beta OS=Bos taurus GN=GDI2 PE=2 SV=3	Cytoplasm
tr|A0A0B8RPH1|A0A0B8RPH1_BOIIR	99.1	98.38	32	6	12	2	3	24978	RAB3A member RAS oncogene family OS=Boiga irregularis PE=4 SV=1	Cytoplasm
tr|T1E593|T1E593_CROHD	99.1	103.14	44	9	20	2	4	22724	Ras-related protein Rab-1A OS=Crotalus horridus PE=2 SV=1	Cytoplasm
tr|T1E4K1|T1E4K1_CROHD	99.1	107.62	56	10	11	10	11	23520	Ras-related protein Rab-7a-like protein OS=Crotalus horridus PE=2 SV=1	Cytoplasm
BJACESS07001|m.12246	99	97.62	35	7	13	4	8	23334	Rho GDP-dissociation inhibitor 1 OS=Rattus norvegicus GN=Arhgdia PE=1 SV=1	Cytoplasm
BJARCER01761|m.18771	98.7	62.91	29	4	4	4	4	27794	Rho GDP-dissociation inhibitor 2 OS=Bos taurus GN=ARHGDIB PE=2|Q9TU03|GDIR2_BOVIN	Cytoplasm
BJACESS14006|m.25063	99	88.79	50	5	6	5	6	15967	Ribonuclease UK114 OS=Homo sapiens GN=HRSP12 PE=1 SV=1	Cytoplasm
tr|A0A0F7ZBC0|A0A0F7ZBC0_CROAD	97.3	54.26	14	2	3	2	3	25796	Ribose-5-phosphate isomerase-like protein OS=Crotalus adamanteus PE=2 SV=1	Cytoplasm
tr|A0A0F7ZAK4|A0A0F7ZAK4_CROAD	99.1	101.54	29	11	15	5	8	52741	Selenium binding protein 1 OS=Crotalus adamanteus PE=2 SV=1	Cytoplasm
tr|A0A0B8RQ78|A0A0B8RQ78_BOIIR	98.1	51.34	8	3	3	3	3	49584	Septin 7 OS=Boiga irregularis PE=3 SV=1	Cytoplasm
BJARALL26183|m.15232	98.5	57.89	20	5	6	5	6	24211	Serine/arginine-rich splicing factor 3 OS=Mus musculus GN=Srsf3 PE=1|P84104|SRSF3_MOUSE	Cytoplasm
tr|U3FZ01|U3FZ01_MICFL	98.8	57.71	18	5	5	5	5	37498	Serine/threonine-protein phosphatase OS=Micrurus fulvius PE=2 SV=1	Cytoplasm
tr|J3SEE8|J3SEE8_CROAD	98.1	48.72	10	3	3	3	3	31333	S-formylglutathione hydrolase-like OS=Crotalus adamanteus PE=2 SV=1	Cytoplasm
BJACESS05980|m.10224	78.3	60	17	2	5	2	5	13775	SH3 domain-binding glutamic acid-rich-like protein 3 OS=Mus musculus GN=Sh3bgrl3 PE=1 SV=1	Cytoplasm
BJACESS07545|m.13336	99	72.43	19	6	7	6	7	40517	Sialic acid synthase OS=Homo sapiens GN=NANS PE=1 SV=2	Cytoplasm
tr|V8NZS4|V8NZS4_OPHHA	83.8	48.66	13	2	2	2	2	30046	S-methyl-5"-thioadenosine phosphorylase (Fragment) OS=Ophiophagus hannah GN=MTAP PE=3 SV=1	Cytoplasm
tr|U3FB45|U3FB45_MICFL	99	75.54	34	6	10	6	10	21537	Sorcin-like protein OS=Micrurus fulvius PE=2 SV=1	Cytoplasm
tr|T1DKY6|T1DKY6_CROHD	99.2	191.73	23	46	80	24	40	282800	Spectrin alpha chain brain-like protein OS=Crotalus horridus PE=2 SV=1	Cytoplasm
BJARALL28093|m.17647	99.2	145.48	20	13	26	2	3	113487	Spectrin alpha chain non-erythrocytic 1 OS=Gallus gallus GN=SPTAN1 PE=1|P07751|SPTN1_CHICK	Cytoplasm
tr|V8PJJ1|V8PJJ1_OPHHA	99.2	160.13	18	33	47	7	11	262662	Spectrin beta chain brain 1 (Fragment) OS=Ophiophagus hannah GN=SPTBN1 PE=4 SV=1	Cytoplasm
BJACESS09356|m.16962	95.5	42.39	15	2	2	2	2	18658	S-phase kinase-associated protein 1 OS=Xenopus laevis GN=skp1 PE=1 SV=3	Cytoplasm
tr|T1DL18|T1DL18_CROHD	98.5	57.89	30	5	6	5	6	15757	Splicing factor arginine/serine-rich 3 OS=Crotalus horridus PE=2 SV=1	Cytoplasm
BJARALL26982|m.16096	98.9	69.1	9	5	5	5	5	103142	Staphylococcal nuclease domain-containing protein 1 OS=Bos taurus GN=SND1 PE=1|Q863B3|SND1_BOVIN	Cytoplasm
BJARRIM00724|m.22865	97.7	42.7	9	3	4	3	4	37360	Sulfotransferase 1A1 OS=Canis lupus familiaris GN=SULT1A1 PE=1|Q29476|ST1A1_CANLF	Cytoplasm
BJACESS08920|m.16036	99	73.8	20	5	11	5	11	36401	Sulfotransferase 6B1 OS=Mus musculus GN=Sult6b1 PE=1 SV=1	Cytoplasm
tr|J3SFC9|J3SFC9_CROAD	97.7	59.98	14	3	3	3	3	24955	Superoxide dismutase OS=Crotalus adamanteus PE=2 SV=1	Cytoplasm
tr|V8PC26|V8PC26_OPHHA	98.7	69.51	17	3	4	3	4	29953	Synaptic vesicle membrane protein VAT-1-like protein (Fragment) OS=Ophiophagus hannah GN=Vat1 PE=4 SV=1	Cytoplasm
BJARGLA01795|m.21583	98.7	74.66	16	4	15	3	14	21951	Thioredoxin OS=Ophiophagus hannah GN=TXN PE=3|Q98TX1|THIO_OPHHA	Cytoplasm
BJACESS32865|m.53797	84.2	53.55	23	2	2	2	2	19442	Thymidine phosphorylase OS=Mus musculus GN=Tymp PE=2 SV=1	Cytoplasm
tr|T1E4D5|T1E4D5_CROHD	99.1	106.92	33	13	19	12	18	37659	Transaldolase OS=Crotalus horridus PE=2 SV=1	Cytoplasm
tr|J3S9S3|J3S9S3_CROAD	99.1	107.35	54	10	35	10	35	22164	Transgelin OS=Crotalus adamanteus PE=2 SV=1	Cytoplasm
BJARRIM00717|m.22864	99.1	130.27	72	15	24	15	24	26910	Triosephosphate isomerase OS=Gallus gallus GN=TPI1 PE=1|P00940|TPIS_CHICK	Cytoplasm
tr|A0A0B8RPP1|A0A0B8RPP1_BOIIR	99.2	128.96	54	17	39	2	7	49671	Tubulin beta-5 chain OS=Boiga irregularis PE=3 SV=1	Cytoplasm
tr|A0A0F7Z3S0|A0A0F7Z3S0_CROAD	98.2	52.08	13	3	3	3	3	28415	U2 small nuclear ribonucleoprotein A"-like protein OS=Crotalus adamanteus PE=2 SV=1	Cytoplasm
tr|A0A0F7Z3D0|A0A0F7Z3D0_CROAD	98.2	58.79	35	3	35	3	35	10986	Ubiquitin C OS=Crotalus adamanteus PE=2 SV=1	Cytoplasm
BJARALL28000|m.17516	99.1	92.94	40	8	9	8	9	25702	Ubiquitin carboxyl-terminal hydrolase isozyme L1 OS=Monodelphis domestica GN=UCHL1 PE=3|P50103|UCHL1_MONDO	Cytoplasm
BJARGLA02534|m.21848	98.2	58.79	20	3	35	3	35	20013	Ubiquitin-40S ribosomal protein S27a OS=Gallus gallus GN=RPS27A PE=2|P79781|RS27A_CHICK	Cytoplasm
tr|U3FZ24|U3FZ24_MICFL	98.2	58.79	27	3	35	3	35	14716	Ubiquitin-60S ribosomal protein L40 OS=Micrurus fulvius PE=2 SV=1	Cytoplasm
tr|J3SDM3|J3SDM3_CROAD	98.5	55.97	29	4	4	4	4	17166	Ubiquitin-conjugating enzyme E2 N OS=Crotalus adamanteus PE=2 SV=1	Cytoplasm
BJACESS13813|m.24708	90.2	36.7	13	2	2	2	2	16960	Ubiquitin-conjugating enzyme E2 variant 2 OS=Gallus gallus GN=UBE2V2 PE=2 SV=1	Cytoplasm
tr|J3S5G0|J3S5G0_CROAD	99.1	91.98	11	9	11	9	11	119000	Ubiquitin-like modifier activating enzyme 1 OS=Crotalus adamanteus PE=2 SV=1	Cytoplasm
BJACESS20489|m.35478	99	83.18	41	8	17	5	13	27905	Uncharacterized oxidoreductase C663.09c OS=Schizosaccharomyces pombe (strain 972 / ATCC 24843) GN=SPCC663.09c PE=3 SV=1	Cytoplasm
tr|T2HPR3|T2HPR3_OVOOK	99.2	204.32	29	45	60	14	21	227345	Uncharacterized protein OS=Ovophis okinavensis PE=2 SV=1	Cytoplasm
tr|T1DAD5|T1DAD5_CROHD	98.8	71.41	7	6	6	6	6	118192	Unconventional myosin-Ic OS=Crotalus horridus PE=2 SV=1	Cytoplasm
BJACESS08507|m.15214	95.7	42.57	6	2	2	2	2	56814	UTP--glucose-1-phosphate uridylyltransferase OS=Mus musculus GN=Ugp2 PE=1 SV=3	Cytoplasm
BJARALL27937|m.17387	99.2	144.41	59	28	102	5	10	52796	Vimentin OS=Gallus gallus GN=VIM PE=3|P09654|VIME_CHICK	Cytoplasm
tr|T1D707|T1D707_CROHD	98.7	64.45	7	3	3	3	3	66275	WD repeat-containing protein 1 OS=Crotalus horridus PE=2 SV=1	Cytoplasm
tr|T1DMF3|T1DMF3_CROHD	98.9	63.51	10	5	5	5	5	70018	X-prolyl aminopeptidase (Aminopeptidase P) 1 soluble OS=Crotalus horridus PE=2 SV=1	Cytoplasm
BJACESS05452|m.9118	99.2	166.77	47	28	49	24	39	76466	78 kDa glucose-regulated protein OS=Gallus gallus GN=HSPA5 PE=1 SV=1	Endoplasmic reticulum
BJARALL27997|m.17512	98.7	81.32	15	4	7	4	7	32368	B-cell receptor-associated protein 31 OS=Homo sapiens GN=BCAP31 PE=1|P51572|BAP31_HUMAN	Endoplasmic reticulum
BJACESS10185|m.18478	99.1	101.97	20	10	15	10	15	70629	Calnexin OS=Pongo abelii GN=CANX PE=2 SV=2	Endoplasmic reticulum
BJACESS01574|m.2421	99.1	114.91	40	14	24	14	24	50974	Calreticulin OS=Sus scrofa GN=CALR PE=1 SV=3	Endoplasmic reticulum
tr|A0A0F7Z8R2|A0A0F7Z8R2_CROAD	97.7	72.09	8	3	4	3	4	60517	Dimethylaniline monooxygenase OS=Crotalus adamanteus PE=2 SV=1	Endoplasmic reticulum
tr|U3FZK6|U3FZK6_MICFL	92.2	32.83	5	2	2	2	2	40452	DnaJ subfamily B member 11 OS=Micrurus fulvius PE=2 SV=1	Endoplasmic reticulum
tr|J3SE94|J3SE94_CROAD	99	74.67	14	5	5	5	5	48036	Dolichyl-diphosphooligosaccharide--protein glycosyltransferase 48 kDa subunit OS=Crotalus adamanteus PE=2 SV=1	Endoplasmic reticulum
tr|V8NIS2|V8NIS2_OPHHA	99.1	92.73	15	8	12	8	12	70482	Dolichyl-diphosphooligosaccharide--protein glycosyltransferase subunit 1 OS=Ophiophagus hannah GN=Rpn1 PE=3 SV=1	Endoplasmic reticulum
tr|J3SDD0|J3SDD0_CROAD	98.7	62.1	6	4	4	4	4	80641	Dolichyl-diphosphooligosaccharide--protein glycosyltransferase subunit STT3A-like OS=Crotalus adamanteus PE=2 SV=1	Endoplasmic reticulum
tr|A0A0B8RXT3|A0A0B8RXT3_BOIIR	96.1	40.1	6	2	2	2	2	47634	Endoplasmic reticulum resident protein 44 OS=Boiga irregularis PE=4 SV=1	Endoplasmic reticulum
tr|A0A0B8RXS8|A0A0B8RXS8_BOIIR	97.7	47.25	7	2	3	2	3	37606	Erlin-2-like protein OS=Boiga irregularis PE=4 SV=1	Endoplasmic reticulum
BJACESS30788|m.50845	98.6	74.8	13	3	3	2	2	32817	GDH/6PGL endoplasmic bifunctional protein OS=Mus musculus GN=H6pd PE=1 SV=2	Endoplasmic reticulum
tr|V8NWH3|V8NWH3_OPHHA	98.9	73.36	27	5	5	5	5	27242	GTP-binding protein SAR1a (Fragment) OS=Ophiophagus hannah GN=SAR1A PE=3 SV=1	Endoplasmic reticulum
BJACESS10285|m.18678	95.9	37.7	6	2	2	2	2	39773	Heme oxygenase 2 OS=Rattus norvegicus GN=Hmox2 PE=1 SV=1	Endoplasmic reticulum
BJARGLA00446|m.21018	93.4	39.04	2	2	2	2	2	111697	Hypoxia up-regulated protein 1 OS=Gallus gallus GN=HYOU1 PE=2|Q5ZLK7|HYOU1_CHICK	Endoplasmic reticulum
BJACESS05849|m.9925	99.1	106.25	21	11	12	7	8	64057	Lysophosphatidylcholine acyltransferase 2 OS=Mus musculus GN=Lpcat2 PE=1 SV=1	Endoplasmic reticulum
BJACESS35985|m.58053	81.8	47.42	14	2	2	2	2	17447	Microsomal glutathione S-transferase 1 OS=Mus musculus GN=Mgst1 PE=1 SV=3	Endoplasmic reticulum
tr|J3S8U1|J3S8U1_CROAD	97.9	49.38	4	3	5	3	5	107554	Neutral alpha-glucosidase AB-like OS=Crotalus adamanteus PE=2 SV=1	Endoplasmic reticulum
tr|A0A0F7ZCK6|A0A0F7ZCK6_CROAD	84.7	45.59	2	2	2	2	2	134270	NODAL modulator 2 OS=Crotalus adamanteus PE=2 SV=1	Endoplasmic reticulum
BJARALL27179|m.16418	99.1	108.65	44	9	17	8	16	23973	Peptidyl-prolyl cis-trans isomerase B OS=Homo sapiens GN=PPIB PE=1|P23284|PPIB_HUMAN	Endoplasmic reticulum
BJARALL04556|m.3081	99.2	146.73	53	23	56	23	56	58465	Protein disulfide-isomerase A3 OS=Gallus gallus GN=PDIA3 PE=2|Q8JG64|PDIA3_CHICK	Endoplasmic reticulum
BJARALL27085|m.16264	99.1	112.89	37	12	14	2	2	50034	Protein disulfide-isomerase A6 OS=Homo sapiens GN=PDIA6 PE=1|Q15084|PDIA6_HUMAN	Endoplasmic reticulum
tr|T1E4U3|T1E4U3_CROHD	99.2	146.73	55	23	56	23	56	55892	Protein disulfide-isomerase OS=Crotalus horridus PE=2 SV=1	Endoplasmic reticulum
BJACESS07534|m.13313	99.1	92.01	45	8	11	8	11	23522	Ras-related protein Rab-2A OS=Gallus gallus GN=RAB2A PE=2 SV=1	Endoplasmic reticulum
tr|U3ERE4|U3ERE4_MICFL	97.8	56.05	15	3	5	3	5	24548	Reticulon OS=Micrurus fulvius PE=2 SV=1	Endoplasmic reticulum
BJACESS11563|m.20890	98.1	56.05	15	3	5	3	5	24598	Reticulon-3 OS=Pongo abelii GN=RTN3 PE=2 SV=1	Endoplasmic reticulum
tr|J3SD05|J3SD05_CROAD	99	78.68	19	5	5	5	5	36067	Retinol dehydrogenase 16-like OS=Crotalus adamanteus PE=2 SV=1	Endoplasmic reticulum
tr|A0A0B8RWB5|A0A0B8RWB5_BOIIR	98.7	57.99	22	4	10	4	10	20240	Signal peptidase complex catalytic subunit SEC11 OS=Boiga irregularis PE=3 SV=1	Endoplasmic reticulum
BJACESS08315|m.14864	98.4	56.68	24	3	3	3	3	22922	Signal peptidase complex subunit 2 OS=Canis lupus familiaris GN=SPCS2 PE=1 SV=1	Endoplasmic reticulum
BJARALL08499|m.5228	98.8	70.44	19	5	13	5	13	29956	Signal peptidase complex subunit 3 OS=Gallus gallus GN=SPC22 PE=1|P28687|SPCS3_CHICK	Endoplasmic reticulum
BJACESS09159|m.16517	89.9	43.89	9	2	2	2	2	35818	Thioredoxin domain-containing protein 5 OS=Mus musculus GN=Txndc5 PE=1 SV=2	Endoplasmic reticulum
tr|A0A0B8RWT7|A0A0B8RWT7_BOIIR	99.2	127.34	30	23	30	11	14	89334	Transitional endoplasmic reticulum ATPase OS=Boiga irregularis PE=3 SV=1	Endoplasmic reticulum
tr|A0A0F7Z232|A0A0F7Z232_CROAD	99.1	99.26	5	6	7	2	3	173855	UDP-glucose	Endoplasmic reticulum
BJACESS06971|m.12189	99.1	112.68	20	11	14	11	14	78437	Glutamine--fructose-6-phosphate aminotransferase [isomerizing] 1 OS=Mus musculus GN=Gfpt1 PE=1 SV=3	Exosome
BJARALL27610|m.16895	98	59.55	25	3	3	3	3	20909	Ras suppressor protein 1 OS=Bos taurus GN=RSU1 PE=2|Q5E9C0|RSU1_BOVIN	Exosome
BJARALL27843|m.17206	98.1	62.42	21	4	7	4	7	21791	SH3 domain-binding glutamic acid-rich-like protein OS=Pongo abelii GN=SH3BGRL PE=3|Q5RFN7|SH3L1_PONAB	Exosome
BJACESS05405|m.9037	99.1	107.35	51	10	35	10	35	23314	Transgelin-2 OS=Mus musculus GN=Tagln2 PE=1 SV=4	Exosome
BJACESS15724|m.27846	98.2	45.29	10	3	3	3	3	44785	Xaa-Pro dipeptidase OS=Mus musculus GN=Pepd PE=1 SV=3	Exosome
BJACESS06288|m.10903	99.1	110.18	56	10	26	5	11	22744	ADP-ribosylation factor 1 OS=Rattus norvegicus GN=Arf1 PE=1 SV=2	Golgi
BJARALL25249|m.14256	99.1	110.18	53	10	26	5	11	23370	ADP-ribosylation factor 3 OS=Takifugu rubripes GN=arf3 PE=3|P61207|ARF3_TAKRU	Golgi
tr|V8PEI6|V8PEI6_OPHHA	99.1	106.67	62	10	28	5	13	20542	ADP-ribosylation factor 4 OS=Ophiophagus hannah GN=ARF4 PE=3 SV=1	Golgi
tr|T1E6K3|T1E6K3_CROHD	99.1	106.33	53	11	25	5	16	16019	Alpha globin OS=Crotalus horridus PE=2 SV=1	Hemoglobin complex
tr|J3S8W7|J3S8W7_CROAD	98.8	100.77	46	6	31	2	12	15563	Hemoglobin subunit alpha 1 OS=Crotalus adamanteus PE=2 SV=1	Hemoglobin complex
tr|A0A098LYB7|A0A098LYB7_9SAUR	99	103.27	37	9	25	4	14	16144	Hemoglobin subunit beta-1 OS=Hypsiglena sp. JMG-2014 PE=3 SV=1	Hemoglobin complex
BJARALL11833|m.7077	99.1	108.91	45	7	26	4	16	17642	Hemoglobin subunit beta-2 OS=Naja naja GN=HBB2 PE=1|P22743|HBB2_NAJNA	Hemoglobin complex
BJACESS29851|m.49393	98.9	59.65	15	5	5	5	5	37305	Aldo-keto reductase family 1 member B10 OS=Homo sapiens GN=AKR1B10 PE=1 SV=2	Lysosome
tr|J3SBU7|J3SBU7_CROAD	79.8	30.28	8	2	2	2	2	26025	ATPase H+ transporting lysosomal 31 kDa V1 subunit E OS=Crotalus adamanteus PE=2 SV=1	Lysosome
BJACESS07363|m.12982	99.1	93.67	25	6	15	2	5	30358	Cathepsin D OS=Gallus gallus GN=CTSD PE=1 SV=1	Lysosome
tr|J3S8J6|J3S8J6_CROAD	79.7	42.17	5	2	2	2	2	52176	Dipeptidyl peptidase 1 OS=Crotalus adamanteus PE=2 SV=1	Lysosome
BJACESS06180|m.10659	99	84.07	16	6	10	6	10	49538	Lysosome-associated membrane glycoprotein 1 OS=Gallus gallus GN=LAMP1 PE=2 SV=1	Lysosome
tr|A0A0B8RXG6|A0A0B8RXG6_BOIIR	98.4	81.42	49	5	9	5	9	11023	10 kDa heat shock proteinserine-threonine OS=Boiga irregularis PE=3 SV=1	Membrane
tr|U3TBK6|U3TBK6_OVOOK	98	53.17	11	3	6	2	5	45635	Acetylcholinesterase OS=Ovophis okinavensis PE=2 SV=1	Membrane
tr|J3S476|J3S476_CROAD	98.9	67.95	14	5	5	5	5	47734	Adenosylhomocysteinase OS=Crotalus adamanteus PE=2 SV=1	Membrane
tr|V8P6I2|V8P6I2_OPHHA	81.4	36.91	7	2	2	2	2	42363	Adipocyte plasma membrane-associated protein (Fragment) OS=Ophiophagus hannah GN=APMAP PE=4 SV=1	Membrane
tr|T1DDW6|T1DDW6_CROHD	96.8	36.91	7	2	2	2	2	46422	Adipocyte plasma membrane-associated protein OS=Crotalus horridus PE=2 SV=1	Membrane
tr|A0A098M1U7|A0A098M1U7_9SAUR	98.8	60.18	34	5	7	4	6	20140	ADP-ribosylation factor 6 OS=Hypsiglena sp. JMG-2014 PE=4 SV=1	Membrane
BJARALL25458|m.14440	98	58.6	10	3	3	3	3	37901	Alpha-soluble NSF attachment protein OS=Rattus norvegicus GN=Napa PE=1|P54921|SNAA_RAT	Membrane
tr|T1E7B8|T1E7B8_CROHD	98.9	74.73	4	4	6	4	6	110022	Aminopeptidase A OS=Crotalus horridus PE=2 SV=1	Membrane
BJACESS12587|m.22667	99.1	105.53	12	8	11	5	6	98558	Aminopeptidase Ey OS=Gallus gallus GN=ANPEP PE=1 SV=1	Membrane
BJACESS20024|m.34726	99.1	85.29	31	8	10	8	10	35808	Annexin A4 OS=Bos taurus GN=ANXA4 PE=1 SV=2	Membrane
BJACESS20824|m.36062	99.1	81.34	34	8	9	5	5	27477	Annexin A7 OS=Bos taurus GN=ANXA7 PE=1 SV=2	Membrane
tr|T1E788|T1E788_CROHD	99	69.56	16	6	6	5	5	46090	Arylacetamide deacetylase-like protein OS=Crotalus horridus PE=2 SV=1	Membrane
tr|V8N688|V8N688_OPHHA	82.3	38.66	7	2	2	2	2	30385	ATP-binding cassette sub-family A member 8-B (Fragment) OS=Ophiophagus hannah GN=Abca8b PE=3 SV=1	Membrane
tr|A0A0B8RY85|A0A0B8RY85_BOIIR	98.2	64.18	26	4	7	4	7	20586	Caveolin OS=Boiga irregularis PE=3 SV=1	Membrane
tr|A0A0F7ZEE9|A0A0F7ZEE9_CROAD	98.4	67.89	12	4	9	4	9	28607	CD151 antigen-like protein OS=Crotalus adamanteus PE=2 SV=1	Membrane
tr|J3S8C1|J3S8C1_CROAD	98.7	57.18	8	4	5	4	5	65574	CD166 antigen-like OS=Crotalus adamanteus PE=2 SV=1	Membrane
BJACESS27181|m.45654	84.2	61.97	25	2	3	2	3	13749	CD59 glycoprotein OS=Macaca fascicularis GN=CD59 PE=2 SV=1	Membrane
BJACESS07696|m.13630	97.8	59.79	23	5	9	5	9	25817	CD9 antigen OS=Bos taurus GN=CD9 PE=2 SV=2	Membrane
tr|T1E675|T1E675_CROHD	98.8	70.87	29	5	9	5	9	21201	Cell division control protein 42 OS=Crotalus horridus PE=2 SV=1	Membrane
BJACESS06815|m.11898	99.1	102.58	56	8	10	8	10	27075	Chloride intracellular channel protein 1 OS=Homo sapiens GN=CLIC1 PE=1 SV=4	Membrane
tr|A0A0F7Z9F3|A0A0F7Z9F3_CROAD	99.2	140.5	14	18	22	18	22	191595	Clathrin heavy chain 1 OS=Crotalus adamanteus PE=2 SV=1	Membrane
tr|A0A0F7ZAW6|A0A0F7ZAW6_CROAD	99.1	104.64	5	10	10	5	5	324549	Desmoplakin OS=Crotalus adamanteus PE=2 SV=1	Membrane
BJARGLA00898|m.21260	99	77.04	12	5	5	5	5	46985	Dipeptidase 2 OS=Mus musculus GN=Dpep2 PE=1|Q8C255|DPEP2_MOUSE	Membrane
BJACESS17553|m.30903	99	77.04	15	5	5	5	5	39835	Dipeptidase 3 OS=Rattus norvegicus GN=Dpep3 PE=2 SV=1	Membrane
BJACESS05571|m.9376	99.1	97.78	29	9	17	9	17	37789	Epithelial cell adhesion molecule OS=Mus musculus GN=Epcam PE=1 SV=1	Membrane
BJACESS12322|m.22219	99	83.37	31	5	5	5	5	25835	Erythrocyte band 7 integral membrane protein OS=Mus musculus GN=Stom PE=1 SV=3	Membrane
BJARALL04731|m.3160	83.2	43.45	18	2	6	2	6	15272	Estradiol 17-beta-dehydrogenase 2 OS=Mus musculus GN=Hsd17b2 PE=1|P51658|DHB2_MOUSE	Membrane
BJACESS15898|m.28158	99.1	109.91	36	14	17	14	17	47989	Flotillin-2 OS=Rattus norvegicus GN=Flot2 PE=1 SV=1	Membrane
BJACESS13101|m.23580	98.9	74.73	4	4	6	4	6	109991	Glutamyl aminopeptidase OS=Sus scrofa GN=ENPEP PE=1 SV=1	Membrane
tr|V8NN75|V8NN75_OPHHA	95.1	37.66	11	2	2	2	2	21995	GTP-binding protein Rheb (Fragment) OS=Ophiophagus hannah GN=Rheb PE=4 SV=1	Membrane
tr|U3ESX3|U3ESX3_MICFL	95.1	37.66	11	2	2	2	2	20499	GTP-binding protein Rheb OS=Micrurus fulvius PE=2 SV=1	Membrane
tr|A0A0B8RXJ5|A0A0B8RXJ5_BOIIR	99.1	97.94	46	9	12	8	11	24521	GTP-binding protein YPT3 OS=Boiga irregularis PE=4 SV=1	Membrane
tr|T1DMY3|T1DMY3_CROHD	99.1	110.5	36	10	11	6	7	40629	Guanine nucleotide-binding protein G(I) subunit alpha-2 OS=Crotalus horridus PE=2 SV=1	Membrane
tr|A0A0B8RRH2|A0A0B8RRH2_BOIIR	98.8	63.92	17	4	5	4	5	37264	Guanine nucleotide-binding protein G(I)/G(S)/G(T) subunit beta-1 OS=Boiga irregularis PE=4 SV=1	Membrane
BJACESS07720|m.13673	99.1	114.71	30	9	9	5	5	40685	Guanine nucleotide-binding protein G(k) subunit alpha OS=Homo sapiens GN=GNAI3 PE=1 SV=3	Membrane
tr|A0A098LYA3|A0A098LYA3_9SAUR	99	66.07	13	4	6	3	5	42076	Guanine nucleotide-binding protein subunit alpha-11 OS=Hypsiglena sp. JMG-2014 PE=4 SV=1	Membrane
tr|U3FWW7|U3FWW7_MICFL	99	83.7	28	8	8	7	7	35091	Guanine nucleotide-binding protein subunit beta-2 OS=Micrurus fulvius PE=2 SV=1	Membrane
tr|T1DB79|T1DB79_CROHD	98.9	66.36	5	5	5	5	5	119786	Integrin alpha 6 OS=Crotalus horridus PE=2 SV=1	Membrane
tr|T1E5F2|T1E5F2_CROHD	99	89.63	4	5	7	5	7	194059	Integrin beta OS=Crotalus horridus PE=2 SV=1	Membrane
BJARALL24857|m.13779	99.1	94.48	29	7	47	7	47	24076	Myelin basic protein OS=Gallus gallus GN=MBP PE=1|P15720|MBP_CHICK	Membrane
BJARALL25187|m.14179	98.9	100.11	25	8	68	8	68	21569	Myelin protein P0 OS=Mus musculus GN=Mpz PE=1|P27573|MYP0_MOUSE	Membrane
BJARALL24851|m.13771	99	97.8	20	5	14	5	14	30009	Myelin proteolipid protein OS=Bos taurus GN=PLP1 PE=1|P04116|MYPR_BOVIN	Membrane
BJACESS12398|m.22335	97.6	53.98	11	3	4	3	4	46628	Neutral cholesterol ester hydrolase 1 OS=Bos taurus GN=NCEH1 PE=2 SV=2	Membrane
BJACESS23283|m.39751	98.3	57.61	12	3	4	3	4	32288	Phospholipid scramblase 2 OS=Bos taurus GN=PLSCR2 PE=2 SV=1	Membrane
tr|A0A0B8RQP2|A0A0B8RQP2_BOIIR	98.1	63.64	11	3	4	3	4	41747	Polymerase I and transcript release factor-like OS=Boiga irregularis PE=4 SV=1	Membrane
BJACESS11826|m.21346	99.1	97.22	53	9	20	9	20	21010	Protein deglycase DJ-1 OS=Gallus gallus GN=PARK7 PE=2 SV=1	Membrane
tr|U3FBL5|U3FBL5_MICFL	99.1	84.05	40	6	13	4	5	22569	Rab-10 OS=Micrurus fulvius PE=2 SV=1	Membrane
BJACESS15751|m.27909	98.6	67.98	13	3	3	3	3	27751	Ras-related C3 botulinum toxin substrate 1 OS=Rattus norvegicus GN=Rac1 PE=1 SV=1	Membrane
tr|A0A0F7Z6R8|A0A0F7Z6R8_CROAD	99.1	84.05	40	6	13	4	5	22583	Ras-related protein Rab-10-like protein OS=Crotalus adamanteus PE=2 SV=1	Membrane
tr|J3S0L2|J3S0L2_CROAD	98.6	66.62	17	3	6	2	2	23924	Ras-related protein Rab-14-like OS=Crotalus adamanteus PE=2 SV=1	Membrane
tr|A0A0B8RQI6|A0A0B8RQI6_BOIIR	98.8	65.44	27	4	4	3	3	23055	Ras-related protein Rab-18-like protein OS=Boiga irregularis PE=4 SV=1	Membrane
tr|T1E4K3|T1E4K3_CROHD	99.1	103.22	40	8	12	6	7	24373	Ras-related protein Rab-27B-like protein OS=Crotalus horridus PE=2 SV=1	Membrane
BJARALL08200|m.5052	99.1	103.62	37	7	14	4	8	23566	Ras-related protein Rab-5B OS=Gallus gallus GN=RAB5B PE=2|Q5ZHW4|RAB5B_CHICK	Membrane
tr|J3S9D5|J3S9D5_CROAD	98.7	65.29	19	4	7	3	3	23858	Ras-related protein Rab-6A-like OS=Crotalus adamanteus PE=2 SV=1	Membrane
tr|V8NL10|V8NL10_OPHHA	98.9	70.96	26	6	6	6	6	29320	Ras-related protein Rap-1A OS=Ophiophagus hannah GN=RAP1A PE=4 SV=1	Membrane
tr|U3ERF4|U3ERF4_MICFL	99	76.66	27	5	5	5	5	23189	Ras-related protein R-Ras2 OS=Micrurus fulvius PE=2 SV=1	Membrane
tr|V8PAL1|V8PAL1_OPHHA	98.3	60.57	41	3	6	3	6	8429	Receptor expression-enhancing protein 5 OS=Ophiophagus hannah GN=REEP5 PE=4 SV=1	Membrane
BJARALL13083|m.7818	99.2	181.96	39	29	45	29	45	108892	Sodium/potassium-transporting ATPase subunit alpha-1 OS=Homo sapiens GN=ATP1A1 PE=1|P05023|AT1A1_HUMAN	Membrane
BJACESS18986|m.33183	90.4	65.45	21	2	9	2	9	13276	Sperm acrosome membrane-associated protein 4 OS=Bos taurus GN=SPACA4 PE=2 SV=1	Membrane
BJACESS08976|m.16120	99.1	110.37	32	17	19	4	5	70346	Transketolase OS=Mus musculus GN=Tkt PE=1 SV=1	Membrane
tr|J3S1D7|J3S1D7_CROAD	98.3	69.78	26	3	4	3	4	18988	Translocon-associated protein subunit delta OS=Crotalus adamanteus PE=2 SV=1	Membrane
BJARGLA00479|m.21049	98.7	62.85	20	4	4	4	4	24495	Transmembrane emp24 domain-containing protein 10 OS=Mus musculus GN=Tmed10 PE=1|Q9D1D4|TMEDA_MOUSE	Membrane
BJACESS12763|m.23003	98.3	52.38	15	3	4	3	4	25089	Transmembrane emp24 domain-containing protein 7 OS=Homo sapiens GN=TMED7 PE=1 SV=2	Membrane
tr|J3S8M1|J3S8M1_CROAD	98.5	57.4	17	3	4	3	4	26124	Transmembrane emp24 domain-containing protein 9-like OS=Crotalus adamanteus PE=2 SV=1	Membrane
tr|T2HPK5|T2HPK5_OVOOK	99	74.82	23	6	8	6	8	35102	Uncharacterized protein OS=Ovophis okinavensis PE=2 SV=1	Membrane
tr|T2HQ10|T2HQ10_PROFL	98.1	63.64	11	3	4	3	4	42250	Uncharacterized protein OS=Protobothrops flavoviridis PE=2 SV=1	Membrane
BJACESS15677|m.27760	84.1	60.55	17	2	4	2	4	15739	Uncharacterized protein ZMYM6NB OS=Mus musculus GN=Zmym6nb PE=1 SV=2	Membrane
BJACESS04134|m.6935	99.1	110.48	26	9	11	5	6	58824	Vascular non-inflammatory molecule 2 OS=Homo sapiens GN=VNN2 PE=1 SV=3	Membrane
tr|A0A0B8RVG4|A0A0B8RVG4_BOIIR	99	74.82	26	6	8	6	8	30864	Voltage-dependent anion-selective channel protein 1-like protein OS=Boiga irregularis PE=4 SV=1	Membrane
tr|U3FZS6|U3FZS6_MICFL	99.1	121.29	58	12	33	12	33	31963	Voltage-dependent anion-selective channel protein 2-like protein OS=Micrurus fulvius PE=2 SV=1	Membrane
BJACESS13609|m.24373	99.1	85.95	33	7	7	7	7	31797	Voltage-dependent anion-selective channel protein 3 OS=Sus scrofa GN=VDAC3 PE=2 SV=2	Membrane
tr|U3EPV6|U3EPV6_MICFL	99	74.82	26	6	8	6	8	30836	Voltage-dependent anion-selective channel protein OS=Micrurus fulvius PE=2 SV=1	Membrane
tr|T1D737|T1D737_CROHD	79.8	30.28	8	2	2	2	2	26052	V-type proton ATPase subunit E 1-like protein OS=Crotalus horridus PE=2 SV=1	Membrane
BJARALL26965|m.16071	99.2	129.63	26	17	20	17	20	78059	Xaa-Pro aminopeptidase 2 OS=Homo sapiens GN=XPNPEP2 PE=2|O43895|XPP2_HUMAN	Membrane
tr|T1DKV9|T1DKV9_CROHD	98.5	81.42	49	5	9	5	9	11075	10 kDa heat shock protein mitochondrial OS=Crotalus horridus PE=2 SV=1	Mitochondria
BJACESS16378|m.29008	99.1	87.94	25	6	7	6	7	37554	2 4-dienoyl-CoA reductase mitochondrial OS=Mus musculus GN=Decr1 PE=1 SV=1	Mitochondria
tr|T1DP43|T1DP43_CROHD	99.1	88	10	9	9	9	9	115772	2-oxoglutarate dehydrogenase mitochondrial-like protein OS=Crotalus horridus PE=2 SV=1	Mitochondria
tr|A0A098LYR0|A0A098LYR0_9SAUR	97.7	46.25	8	3	3	3	3	40947	2-oxoisovalerate dehydrogenase subunit beta protein OS=Hypsiglena sp. JMG-2014 PE=4 SV=1	Mitochondria
BJACESS08310|m.14854	99.1	103.18	47	8	15	8	15	27569	3-hydroxyacyl-CoA dehydrogenase type-2 OS=Bos taurus GN=HSD17B10 PE=1 SV=3	Mitochondria
BJACESS23512|m.40119	98.7	57.25	14	3	3	2	2	27170	3-hydroxyisobutyryl-CoA hydrolase mitochondrial OS=Gallus gallus GN=HIBCH PE=2 SV=1	Mitochondria
BJARALL27945|m.17403	99.1	81.81	26	5	5	5	5	42694	3-ketoacyl-CoA thiolase mitochondrial OS=Mus musculus GN=Acaa2 PE=1|Q8BWT1|THIM_MOUSE	Mitochondria
tr|A0A0F7ZA41|A0A0F7ZA41_CROAD	99.1	87.47	15	7	9	7	9	61133	60 kDa heat shock protein mitochondrial-like protein OS=Crotalus adamanteus PE=2 SV=1	Mitochondria
BJARALL26114|m.15122	99	69.06	21	5	5	5	5	45286	Acetyl-CoA acetyltransferase A mitochondrial OS=Xenopus laevis GN=acat1-a PE=2|Q6NU46|THILA_XENLA	Mitochondria
tr|J3RYB9|J3RYB9_CROAD	99.1	99.95	17	9	10	2	3	86077	Aconitate hydratase mitochondrial OS=Crotalus adamanteus PE=2 SV=1	Mitochondria
tr|A0A0F7ZE06|A0A0F7ZE06_CROAD	87.9	35.04	5	2	2	2	2	49668	Acyl-coenzyme A thioesterase 9 mitochondrial-like OS=Crotalus adamanteus PE=2 SV=1	Mitochondria
BJACESS08221|m.14666	98.9	64.88	28	7	10	7	10	25967	Adenylate kinase 2 mitochondrial OS=Pongo abelii GN=AK2 PE=2 SV=3	Mitochondria
BJARRIM00545|m.22792	99.1	96.62	18	7	9	6	8	57543	Aldehyde dehydrogenase mitochondrial OS=Pongo abelii GN=ALDH2 PE=2|Q5RF00|ALDH2_PONAB	Mitochondria
BJARALL00870|m.542	99.2	131.77	38	16	23	16	23	48565	Aspartate aminotransferase mitochondrial OS=Bos taurus GN=GOT2 PE=1|P12344|AATM_BOVIN	Mitochondria
BJACESS08375|m.14982	99	93.7	22	6	11	6	11	31070	ATP synthase F(0) complex subunit B1 mitochondrial OS=Pongo abelii GN=ATP5F1 PE=2 SV=1	Mitochondria
BJARCOR00804|m.19945	99.1	107.88	23	11	24	11	24	62753	ATP synthase subunit alpha mitochondrial OS=Pongo abelii GN=ATP5A1 PE=2|Q5R546|ATPA_PONAB	Mitochondria
BJARALL26108|m.15106	99.2	140.15	54	20	38	20	38	57181	ATP synthase subunit beta mitochondrial OS=Bos taurus GN=ATP5B PE=1|P00829|ATPB_BOVIN	Mitochondria
BJACESS10736|m.19440	98.9	71.57	36	5	5	5	5	21804	ATP synthase subunit d mitochondrial OS=Bos taurus GN=ATP5H PE=1 SV=2	Mitochondria
BJACESS09089|m.16386	96.9	65.4	46	4	7	4	7	8779	ATP synthase subunit e mitochondrial OS=Pongo abelii GN=ATP5I PE=3 SV=3	Mitochondria
tr|T1DNT3|T1DNT3_CROHD	89.9	44.43	24	2	3	2	3	11843	ATP synthase subunit g mitochondrial-like protein OS=Crotalus horridus PE=2 SV=1	Mitochondria
tr|J3S409|J3S409_CROAD	82.9	31.03	8	2	2	2	2	31963	ATP synthase subunit gamma OS=Crotalus adamanteus PE=2 SV=1	Mitochondria
BJACESS07761|m.13752	99.1	115.39	34	11	14	11	14	44054	Branched-chain-amino-acid aminotransferase mitochondrial OS=Homo sapiens GN=BCAT2 PE=1 SV=2	Mitochondria
tr|T1E722|T1E722_CROHD	98.8	62.59	6	5	5	5	5	78746	Calcium-binding mitochondrial carrier protein Aralar1-like protein OS=Crotalus horridus PE=2 SV=1	Mitochondria
tr|A0A0F7Z362|A0A0F7Z362_CROAD	99.1	88.82	22	8	8	8	8	52572	Calcium-binding mitochondrial carrier protein SCaMC-1 OS=Crotalus adamanteus PE=2 SV=1	Mitochondria
tr|A0A098M0Y2|A0A098M0Y2_9SAUR	98.7	81.73	12	5	5	2	2	46930	Creatine kinase U-type OS=Hypsiglena sp. JMG-2014 PE=3 SV=1	Mitochondria
tr|T1DNC0|T1DNC0_CROHD	98.9	69.94	8	4	4	4	4	54080	Cytochrome b-c1 complex subunit 1 mitochondrial-like protein OS=Crotalus horridus PE=2 SV=1	Mitochondria
BJARALL28141|m.17699	99.1	109.1	25	10	12	10	12	49663	Cytochrome b-c1 complex subunit 2 mitochondrial OS=Mus musculus GN=Uqcrc2 PE=1|Q9DB77|QCR2_MOUSE	Mitochondria
BJACESS08417|m.15086	89.8	48.06	20	2	3	2	3	13707	Cytochrome b-c1 complex subunit 8 OS=Homo sapiens GN=UQCRQ PE=1 SV=4	Mitochondria
tr|J3S477|J3S477_CROAD	89.8	48.06	28	2	3	2	3	9810	Cytochrome b-c1 complex subunit 8-like OS=Crotalus adamanteus PE=2 SV=1	Mitochondria
BJARALL04223|m.2888	99	95.32	38	10	12	10	12	31658	Cytochrome b-c1 complex subunit Rieske mitochondrial OS=Gallus gallus GN=UQCRFS1 PE=1|Q5ZLR5|UCRI_CHICK	Mitochondria
BJACESS13098|m.23574	98.8	79.83	48	4	6	4	6	11587	Cytochrome c OS=Crotalus viridis viridis PE=1 SV=2	Mitochondria
tr|A9X4C9|A9X4C9_DEIAC	98.7	55.82	24	5	8	2	3	25592	Cytochrome c oxidase subunit 2 OS=Deinagkistrodon acutus GN=CO2 PE=3 SV=1	Mitochondria
BJACESS07975|m.14200	98.7	64.83	36	5	8	5	8	21042	Cytochrome c oxidase subunit 5A mitochondrial OS=Pongo pygmaeus GN=COX5A PE=2 SV=1	Mitochondria
BJACESS08702|m.15633	91	48.9	17	2	2	2	2	12536	Cytochrome c oxidase subunit NDUFA4 OS=Mus musculus GN=Ndufa4 PE=1 SV=2	Mitochondria
tr|V8ND08|V8ND08_OPHHA	98.7	62.41	5	3	4	3	4	90565	Cytochrome c1 heme protein mitochondrial OS=Ophiophagus hannah GN=CYC1 PE=4 SV=1	Mitochondria
tr|U3FX50|U3FX50_MICFL	98.7	57.62	12	4	4	4	4	53765	Dihydrolipoyl dehydrogenase OS=Micrurus fulvius PE=2 SV=1	Mitochondria
tr|J3RZB0|J3RZB0_CROAD	83.9	49.66	9	2	2	2	2	35841	Electron transfer flavoprotein subunit alpha mitochondrial-like OS=Crotalus adamanteus PE=2 SV=1	Mitochondria
tr|J3SC61|J3SC61_CROAD	98.9	60.25	25	6	7	6	7	28001	Electron transfer flavoprotein subunit beta-like OS=Crotalus adamanteus PE=2 SV=1	Mitochondria
BJACESS26473|m.44573	99	68.54	12	5	6	5	6	50724	Elongation factor Tu mitochondrial OS=Bos taurus GN=TUFM PE=1 SV=1	Mitochondria
BJACESS12450|m.22411	99	75.19	27	5	8	3	5	25582	Enoyl-CoA delta isomerase 1 mitochondrial OS=Rattus norvegicus GN=Eci1 PE=1 SV=1	Mitochondria
tr|J3SC55|J3SC55_CROAD	99	75.54	21	5	7	5	7	31453	Enoyl-CoA hydratase mitochondrial OS=Crotalus adamanteus PE=2 SV=1	Mitochondria
tr|A0A0F7ZBV6|A0A0F7ZBV6_CROAD	98.2	76.93	17	4	5	4	5	28331	ES1 protein mitochondrial-like protein OS=Crotalus adamanteus PE=2 SV=1	Mitochondria
tr|T1E570|T1E570_CROHD	99.1	91.56	16	5	5	5	5	54856	Fumarate hydratase mitochondrial-like protein OS=Crotalus horridus PE=2 SV=1	Mitochondria
BJARALL26658|m.15706	98.7	71.81	17	3	3	3	3	26377	Fumarylacetoacetate hydrolase domain-containing protein 2 OS=Rattus norvegicus GN=Fahd2 PE=1|B2RYW9|FAHD2_RAT	Mitochondria
tr|T1DL34|T1DL34_CROHD	98.7	63.28	17	4	4	4	4	33493	Glyoxalase domain-containing protein 4-like protein OS=Crotalus horridus PE=2 SV=1	Mitochondria
tr|A0A098LY73|A0A098LY73_9SAUR	98.7	64.87	3	3	3	3	3	102384	Hexokinase OS=Hypsiglena sp. JMG-2014 PE=3 SV=1	Mitochondria
BJACESS13739|m.24589	99.1	85.65	31	8	8	8	8	34737	Hydroxyacyl-coenzyme A dehydrogenase mitochondrial OS=Sus scrofa GN=HADH PE=1 SV=2	Mitochondria
tr|T1E562|T1E562_CROHD	96.5	50.44	14	2	2	2	2	22567	Isochorismatase domain-containing protein 2 mitochondrial OS=Crotalus horridus PE=2 SV=1	Mitochondria
BJACESS22365|m.38446	99	84.28	16	5	5	5	5	37838	Isocitrate dehydrogenase [NAD] subunit alpha mitochondrial OS=Mus musculus GN=Idh3a PE=1 SV=1	Mitochondria
BJARALL26107|m.15102	98.3	55.58	8	3	3	2	2	50761	Isocitrate dehydrogenase [NADP] mitochondrial OS=Macaca fascicularis GN=IDH2 PE=2|Q4R502|IDHP_MACFA	Mitochondria
BJACESS42457|m.66899	93	52.92	8	2	3	2	3	32372	Methylmalonate-semialdehyde dehydrogenase [acylating] mitochondrial OS=Rattus norvegicus GN=Aldh6a1 PE=1 SV=1	Mitochondria
tr|T1E5Z7|T1E5Z7_CROHD	98.9	71.55	17	4	4	4	4	33522	Mitochondrial 2-oxoglutarate/malate carrier protein-like protein OS=Crotalus horridus PE=2 SV=1	Mitochondria
BJACESS12628|m.22757	97.6	71.09	21	4	4	4	4	17712	Mitochondrial fission 1 protein OS=Mus musculus GN=Fis1 PE=1 SV=1	Mitochondria
tr|A0A0B8RNQ7|A0A0B8RNQ7_CROHD	88.1	39.58	7	2	3	2	3	24089	NADH dehydrogenase (Ubiquinone) iron-sulfur protein 7 mitochondrial-like protein OS=Crotalus horridus PE=3 SV=1	Mitochondria
BJARALL26257|m.15323	84.4	38.73	13	2	2	2	2	18429	NADH dehydrogenase [ubiquinone] 1 beta subcomplex subunit 6 OS=Pan troglodytes GN=NDUFB6 PE=2|Q0MQE1|NDUB6_PANTR	Mitochondria
tr|V8PID6|V8PID6_OPHHA	98.8	70.19	19	4	5	4	5	31492	NADH dehydrogenase [ubiquinone] iron-sulfur protein 3 mitochondrial OS=Ophiophagus hannah GN=NDUFS3 PE=3 SV=1	Mitochondria
tr|U3FC27|U3FC27_MICFL	81.6	39.58	7	2	3	2	3	24210	NADH dehydrogenase Fe-S protein 7 OS=Micrurus fulvius PE=2 SV=1	Mitochondria
BJACESS15035|m.26767	99	81.07	46	7	10	7	10	19613	Peroxiredoxin-5 mitochondrial OS=Homo sapiens GN=PRDX5 PE=1 SV=4	Mitochondria
tr|J3SEU1|J3SEU1_CROAD	99.1	89.71	23	8	10	8	10	40308	Phosphate carrier protein mitochondrial-like OS=Crotalus adamanteus PE=2 SV=1	Mitochondria
BJACESS11039|m.19957	98.5	52.63	14	5	6	5	6	31997	Protein NipSnap homolog 3B OS=Mus musculus GN=Nipsnap3b PE=1 SV=1	Mitochondria
tr|J3S921|J3S921_CROAD	96.9	65.4	50	4	7	4	7	8060	Putative ATP synthase e chain mitochondrial OS=Crotalus adamanteus PE=2 SV=1	Mitochondria
tr|A0A0F7Z5K7|A0A0F7Z5K7_CROAD	98.6	64.04	11	4	4	4	4	44039	Pyruvate dehydrogenase E1 component subunit alpha somatic form mitochondrial OS=Crotalus adamanteus PE=2 SV=1	Mitochondria
tr|T1E598|T1E598_CROHD	90.1	37.74	7	2	3	2	3	39565	Pyruvate dehydrogenase E1 component subunit beta mitochondrial-like protein OS=Crotalus horridus PE=2 SV=1	Mitochondria
BJACESS27126|m.45560	99	86.24	44	6	6	6	6	17611	Short-chain specific acyl-CoA dehydrogenase mitochondrial OS=Mus musculus GN=Acads PE=1 SV=2	Mitochondria
BJARALL28051|m.17594	98	53.41	10	3	3	3	3	33271	Succinate dehydrogenase [ubiquinone] iron-sulfur subunit mitochondrial OS=Homo sapiens GN=SDHB PE=1|P21912|SDHB_HUMAN	Mitochondria
BJARALL17610|m.10224	98.7	50.88	11	3	3	3	3	31884	Succinate--CoA ligase [GDP-forming] subunit beta mitochondrial (Fragment) OS=Sus scrofa GN=SUCLG2 PE=1|P53590|SUCB2_PIG	Mitochondria
BJACESS12085|m.21850	97.3	53.03	20	3	3	3	3	28431	Succinyl-CoA ligase subunit alpha mitochondrial (Fragment) OS=Columba livia GN=SUCLG1 PE=1 SV=1	Mitochondria
BJACESS11693|m.21098	97.7	59.98	12	3	3	3	3	28135	Superoxide dismutase [Mn] mitochondrial OS=Bos taurus GN=SOD2 PE=2 SV=1	Mitochondria
BJACESS10856|m.19642	98.9	75.35	18	5	8	5	8	30039	Thioredoxin-dependent peroxide reductase mitochondrial OS=Pongo abelii GN=PRDX3 PE=2 SV=1	Mitochondria
tr|J3S9S6|J3S9S6_CROAD	99	67.64	12	5	5	5	5	50837	Trifunctional enzyme subunit beta mitochondrial OS=Crotalus adamanteus PE=2 SV=1	Mitochondria
tr|T1DAE3|T1DAE3_CROHD	78.3	30.23	6	2	2	2	2	35258	Ubiquinone biosynthesis methyltransferase COQ5 mitochondrial-like protein OS=Crotalus horridus PE=2 SV=1	Mitochondria
BJARGLA01299|m.21420	99.1	112.16	31	10	19	3	5	34224	ADP/ATP translocase 2 OS=Rattus norvegicus GN=Slc25a5 PE=1|Q09073|ADT2_RAT	Mitochondrial membrane
tr|A0A0B8RUC4|A0A0B8RUC4_BOIIR	84	53.94	9	2	2	2	2	29335	Metaxin 2 OS=Boiga irregularis PE=4 SV=1	Mitochondrial membrane
BJACESS15820|m.28020	96.9	37.25	9	2	2	2	2	29031	MICOS complex subunit Mic19 OS=Mus musculus GN=Chchd3 PE=1 SV=1	Mitochondrial membrane
tr|J3S9B3|J3S9B3_CROAD	99.1	94.17	41	10	10	10	10	30025	Prohibitin OS=Crotalus adamanteus PE=2 SV=1	Mitochondrial membrane
tr|A0A0B8RNV2|A0A0B8RNV2_BOIIR	78.3	30.23	6	2	2	2	2	35400	Ubiquinone biosynthesis methyltransferase COQ5serine-threonine-like OS=Boiga irregularis PE=3 SV=1	Mitochondrial membrane
BJARALL01961|m.1342	98.2	58.71	21	3	3	3	3	20968	BTB/POZ domain-containing protein KCTD14 OS=Homo sapiens GN=KCTD14 PE=1|Q9BQ13|KCD14_HUMAN	N.D.
tr|V8P7P1|V8P7P1_OPHHA	98.9	77.56	4	5	6	2	2	153465	Carboxylic ester hydrolase (Fragment) OS=Ophiophagus hannah GN=BCHE PE=3 SV=1	N.D.
tr|J3S468|J3S468_CROAD	98.8	77.08	13	5	5	2	2	43014	Creatine kinase OS=Crotalus adamanteus PE=2 SV=1	N.D.
BJACESS24765|m.41997	98.7	71.81	13	3	3	3	3	33597	Fumarylacetoacetate hydrolase domain-containing protein 2 OS=Rattus norvegicus GN=Fahd2 PE=1 SV=1	N.D.
tr|J9ZZN7|J9ZZN7_THAEL	99	82.61	26	6	15	3	10	28165	Glutathione peroxidase OS=Thamnophis elegans PE=2 SV=1	N.D.
tr|U3FWU6|U3FWU6_MICFL	99.2	137.94	26	15	30	3	3	70901	Heat shock protein OS=Micrurus fulvius PE=2 SV=1	N.D.
tr|T1DB65|T1DB65_CROHD	98.3	55.58	8	3	3	2	2	50686	Isocitrate dehydrogenase [NADP] OS=Crotalus horridus PE=2 SV=1	N.D.
tr|A0A0B8RU90|A0A0B8RU90_BOIIR	81.6	39.58	7	2	3	2	3	24137	NADH dehydrogenase (Ubiquinone) iron-sulfur protein 7serine-threonine-like protein OS=Boiga irregularis PE=3 SV=1	N.D.
tr|T1D9X3|T1D9X3_CROHD	98.2	45.29	8	3	3	3	3	54786	Peptidase D OS=Crotalus horridus PE=2 SV=1	N.D.
tr|U3F734|U3F734_MICFL	95.1	35.13	9	2	2	2	2	31881	Poly rC binding protein 2 CRAd OS=Micrurus fulvius PE=2 SV=1	N.D.
BJACESS25261|m.42768	99.1	114.01	26	11	14	2	3	47208	Protein-glutamine gamma-glutamyltransferase 2 OS=Gallus gallus GN=TGL2 PE=1 SV=3	N.D.
tr|A0A0F7Z9X8|A0A0F7Z9X8_CROAD	96.9	46.64	2	2	2	2	2	181286	Ras GTPase-activating-like protein IQGAP2 isoform X3 OS=Crotalus adamanteus PE=2 SV=1	N.D.
tr|A0A098LZC0|A0A098LZC0_9SAUR	96.9	46.64	2	2	2	2	2	181277	Ras GTPase-activating-like protein IQGAP2 OS=Hypsiglena sp. JMG-2014 PE=4 SV=1	N.D.
tr|A0A0F7Z763|A0A0F7Z763_CROAD	98	59.55	17	3	3	3	3	31533	Ras suppressor protein 1 OS=Crotalus adamanteus PE=2 SV=1	N.D.
tr|V8NJM6|V8NJM6_OPHHA	98.7	63.3	2	3	3	2	2	194416	S-(hydroxymethyl)glutathione dehydrogenase (Fragment) OS=Ophiophagus hannah GN=L345_12508 PE=3 SV=1	N.D.
tr|A0A098M1L1|A0A098M1L1_9SAUR	94.5	41.13	5	2	3	2	3	49179	Spliceosome RNA helicase BAT1-like protein OS=Hypsiglena sp. JMG-2014 PE=4 SV=1	N.D.
tr|V8NEZ7|V8NEZ7_OPHHA	97.9	58.48	8	4	6	3	5	48759	Uncharacterized protein (Fragment) OS=Ophiophagus hannah GN=L345_13731 PE=4 SV=1	N.D.
tr|T2HS91|T2HS91_OVOOK	99.2	151.79	20	28	38	2	2	200983	Uncharacterized protein (Fragment) OS=Ovophis okinavensis PE=2 SV=1	N.D.
BJACESS42127|m.66381	99	82.01	27	5	5	5	5	23520	UPF0553 protein C9orf64 homolog OS=Bos taurus PE=2 SV=1	N.D.
BJACESS08574|m.15354	99.1	116.11	64	19	36	19	36	36204	Annexin A5 OS=Gallus gallus GN=ANXA5 PE=1 SV=2	Nucleus
tr|J3S507|J3S507_CROAD	94.4	41.13	5	2	3	2	3	49107	ATP-dependent RNA helicase DDX39 OS=Crotalus adamanteus PE=2 SV=1	Nucleus
tr|V8PG75|V8PG75_OPHHA	83.7	41.13	5	2	3	2	3	49090	ATP-dependent RNA helicase DDX39A OS=Ophiophagus hannah GN=Ddx39a PE=4 SV=1	Nucleus
BJARGLA01117|m.21359	99.1	101.08	47	9	27	9	27	24245	Cofilin-2 OS=Sus scrofa GN=CFL2 PE=2|Q5G6V9|COF2_PIG	Nucleus
BJARGLA01102|m.21355	97.3	44.26	16	3	14	3	14	16070	Cold-inducible RNA-binding protein OS=Pongo abelii GN=CIRBP PE=2|Q5RF83|CIRBP_PONAB	Nucleus
BJACESS07834|m.13900	98.7	68.48	28	5	6	5	6	24541	Cysteine and glycine-rich protein 1 OS=Rattus norvegicus GN=Csrp1 PE=1 SV=2	Nucleus
BJACESS08642|m.15502	98.7	56.62	16	4	5	4	5	30255	GTP-binding nuclear protein Ran OS=Gallus gallus GN=RAN PE=2 SV=1	Nucleus
BJACESS07293|m.12842	99.1	99.46	29	8	9	8	9	39119	Heterogeneous nuclear ribonucleoprotein A3 homolog 1 OS=Xenopus laevis PE=2 SV=1	Nucleus
tr|T1DBE2|T1DBE2_CROHD	99.1	99.46	31	8	9	8	9	37259	Heterogeneous nuclear ribonucleoprotein A3 OS=Crotalus horridus PE=2 SV=1	Nucleus
tr|A0A0F7Z537|A0A0F7Z537_CROAD	91.4	50.85	7	2	3	2	3	53073	Heterogeneous nuclear ribonucleoprotein H OS=Crotalus adamanteus PE=2 SV=1	Nucleus
BJARALL02802|m.1970	99.1	80.06	31	9	12	8	11	36016	Heterogeneous nuclear ribonucleoproteins A2/B1 OS=Homo sapiens GN=HNRNPA2B1 PE=1|P22626|ROA2_HUMAN	Nucleus
tr|T1E699|T1E699_CROHD	99	92.37	26	7	12	7	12	25020	High-mobility-group B1a OS=Crotalus horridus PE=2 SV=1	Nucleus
tr|V8N341|V8N341_OPHHA	99	91.57	44	7	37	7	37	14008	Histone H2B (Fragment) OS=Ophiophagus hannah GN=H2B-I PE=3 SV=1	Nucleus
tr|V8PGJ1|V8PGJ1_OPHHA	99.1	100.46	33	8	27	8	27	20503	Histone H4 (Fragment) OS=Ophiophagus hannah GN=H4-VIII PE=1 SV=1	Nucleus
BJARALL05842|m.3708	99.1	82.88	23	7	8	7	8	45613	Interleukin enhancer-binding factor 2 homolog OS=Xenopus tropicalis GN=ilf2 PE=2|Q6P8G1|ILF2_XENTR	Nucleus
tr|V8P0I5|V8P0I5_OPHHA	99.1	95.65	13	8	10	6	7	67043	Lamin-B1 OS=Ophiophagus hannah GN=Lmnb1 PE=3 SV=1	Nucleus
tr|A0A0F7Z8J6|A0A0F7Z8J6_CROAD	98.8	76.01	3	4	5	3	4	174172	Laminin B2 OS=Crotalus adamanteus PE=2 SV=1	Nucleus
BJARALL14250|m.8551	97.3	54.3	31	3	3	3	3	15523	Laminin subunit alpha-4 OS=Mus musculus GN=Lama4 PE=1|P97927|LAMA4_MOUSE	Nucleus
tr|V8NH62|V8NH62_OPHHA	99	87.61	1	7	7	2	2	593448	Neuroblast differentiation-associated protein AHNAK (Fragment) OS=Ophiophagus hannah GN=AHNAK PE=4 SV=1	Nucleus
tr|A0A0F7ZBT3|A0A0F7ZBT3_CROAD	99.2	127.34	30	19	32	5	11	72683	Prelamin-A/C OS=Crotalus adamanteus PE=2 SV=1	Nucleus
BJACESS05786|m.9791	98.2	60.57	17	3	9	3	9	18732	RNA-binding protein 3 OS=Rattus norvegicus GN=Rbm3 PE=1 SV=2	Nucleus
tr|V8PEZ8|V8PEZ8_OPHHA	98.6	60.65	12	4	4	4	4	36865	Serine/arginine-rich splicing factor 5 (Fragment) OS=Ophiophagus hannah GN=SRSF5 PE=4 SV=1	Nucleus
tr|U3FZ35|U3FZ35_MICFL	94.5	41.13	5	2	3	2	3	49165	Spliceosome RNA helicase BAT1 OS=Micrurus fulvius PE=2 SV=1	Nucleus
BJACESS20033|m.34747	92.8	59.22	12	2	2	2	2	20828	Translin OS=Gallus gallus GN=TSN PE=1 SV=1	Nucleus
BJACESS37647|m.60323	83.4	63.07	22	3	3	3	3	15265	5-hydroxyisourate hydrolase OS=Mus musculus GN=Urah PE=1 SV=1	Peroxisome
BJARALL24962|m.13921	99.1	92.34	37	8	11	8	11	28034	Glutathione S-transferase kappa 1 OS=Homo sapiens GN=GSTK1 PE=1|Q9Y2Q3|GSTK1_HUMAN	Peroxisome
BJACESS17106|m.30147	99.1	93.99	28	5	9	5	9	22361	Phosphomevalonate kinase OS=Bos taurus GN=PMVK PE=2 SV=3	Peroxisome
BJACESS00007|m.15	94.5	54.2	12	2	2	2	2	29068	Acidic mammalian chitinase OS=Rattus norvegicus GN=Chia PE=2 SV=1	Secreted
BJAR454PLA24	99.1	137.08	83	20	105	20	105	15541	Acidic phospholipase A2 BITP01A OS=Bothrops insularis PE=1|Q8QG87|PA2A_BOTIN	Secreted
BJARFIG00447|m.20825	61.6	58.91	14	2	3	2	3	11799	alpha-1-antitrypsin-like partial [Protobothrops	Secreted
BJARFIG00304|m.20795	93.3	59.29	14	2	7	2	7	16828	Alpha-2-antiplasmin OS=Bos taurus GN=SERPINF2 PE=1|P28800|A2AP_BOVIN	Secreted
BJARFIG00069|m.20704	90.4	39.95	6	2	2	2	2	48613	Alpha-2-macroglobulin OS=Pongo abelii GN=A2M PE=2|Q5R4N8|A2MG_PONAB	Secreted
tr|V8ND09|V8ND09_OPHHA	99	97.92	10	7	20	2	3	72383	Alpha-fetoprotein (Fragment) OS=Ophiophagus hannah GN=AFP PE=4 SV=1	Secreted
tr|J3SDF0|J3SDF0_CROAD	97.8	42.29	13	3	4	3	4	29421	Alpha-tectorin-like OS=Crotalus adamanteus PE=2 SV=1	Secreted
BJACESS02504|m.3969	99.1	137	67	29	92	29	92	40157	Annexin A2 OS=Gallus gallus GN=ANXA2 PE=1 SV=2	Secreted
BJACESS00255|m.479	99	81.76	56	6	17	6	17	16062	Anterior gradient protein 2 homolog OS=Mus musculus GN=Agr2 PE=1 SV=1	Secreted
sp|Q9DGI0|FTE46_BOTJA	99.2	127.51	39	12	40	10	31	38779	Antihemorrhagic factor BJ46a OS=Bothrops jararaca PE=1 SV=1	Secreted
sp|Q5KQS2|FETCB_GLOBR	98.4	83.64	15	4	14	4	14	38504	Antihemorrhagic factor cHLP-B OS=Gloydius brevicaudus PE=2 SV=1	Secreted
tr|V8NV98|V8NV98_OPHHA	99.1	107.14	24	11	24	4	10	52460	Antithrombin-III (Fragment) OS=Ophiophagus hannah GN=SERPINC1 PE=3 SV=1	Secreted
BJARALL26817|m.15875	98.9	64.31	20	5	5	5	5	29053	Apolipoprotein E OS=Alligator mississippiensis GN=APOE PE=3|P0DMT6|APOE_ALLMI	Secreted
BJACESS33066|m.54117	99.2	123.21	46	14	78	13	74	41494	Biglycan OS=Homo sapiens GN=BGN PE=1 SV=2	Secreted
BJACESS37584|m.60238	84.3	48.73	9	2	3	2	3	33330	Ceruloplasmin OS=Mus musculus GN=Cp PE=1 SV=2	Secreted
tr|A0A0F7ZED7|A0A0F7ZED7_CROAD	96.1	40.01	5	2	2	2	2	67840	Cholinesterase OS=Crotalus adamanteus PE=2 SV=1	Secreted
BJARFIG00080|m.20710	98.4	49.39	14	3	3	3	3	24492	Coagulation factor IX OS=Gallus gallus GN=F9 PE=2|Q804X6|FA9_CHICK	Secreted
tr|V8P2F3|V8P2F3_OPHHA	99	83.31	14	5	7	5	7	44216	Coagulation factor XIII A chain OS=Ophiophagus hannah GN=F13a1 PE=4 SV=1	Secreted
tr|V8NLX6|V8NLX6_OPHHA	99.1	105.99	13	13	63	11	57	123656	Collagen alpha-1(I) chain OS=Ophiophagus hannah GN=COL1A1 PE=4 SV=1	Secreted
BJARGLA02341|m.21779	99.1	120.58	57	9	56	7	38	20420	Collagen alpha-1(VI) chain OS=Gallus gallus GN=COL6A1 PE=2|P20785|CO6A1_CHICK	Secreted
tr|V8P3W1|V8P3W1_OPHHA	99.2	220.21	19	49	92	49	92	325137	Collagen alpha-1(XII) chain (Fragment) OS=Ophiophagus hannah GN=COL12A1 PE=4 SV=1	Secreted
BJARALL27231|m.16479	98.5	75.12	19	4	7	4	7	25431	Collagen alpha-1(XVIII) chain OS=Mus musculus GN=Col18a1 PE=1|P39061|COIA1_MOUSE	Secreted
tr|V8NPI7|V8NPI7_OPHHA	99.1	123.25	11	16	98	16	98	124842	Collagen alpha-2(I) chain (Fragment) OS=Ophiophagus hannah GN=COL1A2 PE=4 SV=1	Secreted
tr|V8P7Y8|V8P7Y8_OPHHA	99.2	189.72	22	48	156	23	61	208625	Collagen alpha-2(VI) chain (Fragment) OS=Ophiophagus hannah GN=COL6A2 PE=4 SV=1	Secreted
tr|V8P209|V8P209_OPHHA	99.2	190.11	19	35	200	35	200	227063	Collagen alpha-3(VI) chain (Fragment) OS=Ophiophagus hannah GN=COL6A3 PE=4 SV=1	Secreted
BJARCOR03006|m.20505	98.6	55.53	18	4	6	4	6	18902	Collagen alpha-5(VI) chain OS=Homo sapiens GN=COL6A5 PE=1|A8TX70|CO6A5_HUMAN	Secreted
tr|V8NB12|V8NB12_OPHHA	99.1	101.09	8	7	10	7	10	126491	Collagen alpha-6(VI) chain (Fragment) OS=Ophiophagus hannah GN=COL6A6 PE=4 SV=1	Secreted
BJARFIG00118|m.20752	99.1	98.39	26	6	7	5	6	31570	Complement component C9 OS=Oryctolagus cuniculus GN=C9 PE=1|P48747|CO9_RABIT	Secreted
BJACESS07218|m.12678	83.9	55.06	5	2	2	2	2	57711	Complement factor H OS=Homo sapiens GN=CFH PE=1 SV=4	Secreted
BJACESS11571|m.20904	99.1	77.38	18	8	9	4	5	54223	Complement factor I OS=Homo sapiens GN=CFI PE=1 SV=2	Secreted
BJACESS16850_CTL|m.29699	99.1	110.78	68	15	92	4	45	16631	C-type lectin 9a OS=Crotalus adamanteus PE=1 SV=1	Secreted
BJAR454CTL10	99.1	131.92	75	19	95	4	30	18636	C-type lectin BiL OS=Bothrops insularis PE=1|Q6QX33|LECG_BOTIN	Secreted
BJACESS07323_Cystatin|m.12902	83.4	51.97	23	2	2	2	2	10926	Cystatin-1 OS=Crotalus adamanteus PE=2 SV=1	Secreted
sp|Q7ZTA0|CRVP_AGKPI	99	79.86	25	7	33	2	4	26681	Cysteine-rich venom protein piscivorin OS=Agkistrodon piscivorus piscivorus PE=1 SV=1	Secreted
BJACESS00024|m.66	98.5	90.83	4	4	4	4	4	113654	Deleted in malignant brain tumors 1 protein OS=Homo sapiens GN=DMBT1 PE=1 SV=2	Secreted
BJACESS13140_DIPEP|m.23651	99.1	99.35	15	9	9	9	9	84033	Dipeptidyl peptidase 4 OS=Bos taurus GN=DPP4 PE=1 SV=3	Secreted
BJARALL03280|m.2308	98.4	52.94	12	3	3	3	3	37451	Endonuclease domain-containing 1 protein OS=Homo sapiens GN=ENDOD1 PE=1|O94919|ENDD1_HUMAN	Secreted
BJARFIG00093|m.20729	98.8	58.12	10	4	12	4	12	47780	Fetuin-B OS=Homo sapiens GN=FETUB PE=1|Q9UGM5|FETUB_HUMAN	Secreted
tr|V8NPB8|V8NPB8_OPHHA	97.6	48.71	12	3	4	3	4	43442	Fibromodulin (Fragment) OS=Ophiophagus hannah GN=FMOD PE=4 SV=1	Secreted
tr|A0A0F7Z9I6|A0A0F7Z9I6_CROAD	99.1	76.62	17	6	6	6	6	49902	Fibulin-5 OS=Crotalus adamanteus PE=2 SV=1	Secreted
tr|A8I4L6|A8I4L6_BOTJA	99.1	123.75	66	15	29	2	4	22070	Gamma-phospholipase A2 inhibitor OS=Bothrops jararaca PE=2 SV=1	Secreted
BJARGLA00907|m.21271	99.1	83.97	15	5	5	5	5	48296	Glutaminyl-peptide cyclotransferase OS=Bothrops jararaca GN=QPCT PE=2|Q9YIB5|QPCT_BOTJA	Secreted
BJACESS00811|m.1285	98.9	75.66	33	5	11	3	7	15806	Glutathione peroxidase 3 OS=Mus musculus GN=Gpx3 PE=1 SV=2	Secreted
BJACESS04019|m.6745	99.2	139.88	39	21	74	6	32	65944	Hemicentin-1 OS=Homo sapiens GN=HMCN1 PE=1 SV=2	Secreted
BJACESS07824|m.13877	99	75.44	22	9	11	9	11	58316	Hemopexin OS=Homo sapiens GN=HPX PE=1 SV=2	Secreted
tr|V8NLA0|V8NLA0_OPHHA	98.8	55.61	9	5	5	5	5	58039	Heparin cofactor 2 (Fragment) OS=Ophiophagus hannah GN=SERPIND1 PE=3 SV=1	Secreted
BJARALL27812|m.17146	99.1	113.98	16	9	16	4	5	63706	Ig epsilon chain C region OS=Rattus norvegicus PE=2|P01855|IGHE_RAT	Secreted
BJACESS10608|m.19248	99.1	110.42	33	9	18	2	5	41216	Ig mu chain C region OS=Suncus murinus PE=4 SV=1	Secreted
BJACESS13888|m.24864	98.5	60.97	34	5	9	4	8	14587	Immunoglobulin lambda-like polypeptide 5 OS=Homo sapiens GN=IGLL5 PE=2 SV=2	Secreted
BJARALL26812|m.15866	98.7	69.62	11	4	6	4	6	44148	Inter-alpha-trypsin inhibitor heavy chain H4 OS=Homo sapiens GN=ITIH4 PE=1|Q14624|ITIH4_HUMAN	Secreted
BJARFIG00273|m.20786	83.8	45.69	11	2	5	2	5	18953	Kininogen-1 OS=Bos taurus GN=KNG1 PE=1|P01044|KNG1_BOVIN	Secreted
tr|J3S4L7|J3S4L7_CROAD	99.1	115.65	40	14	72	6	26	39067	Lumican-like OS=Crotalus adamanteus PE=2 SV=1	Secreted
tr|J3S4M0|J3S4M0_CROAD	98.5	70.77	41	4	8	4	8	12187	Macrophage migration inhibitory factor OS=Crotalus adamanteus PE=2 SV=1	Secreted
BJACESS07269|m.12797	98.9	70.91	36	7	11	7	11	20338	Mesencephalic astrocyte-derived neurotrophic factor OS=Bos taurus GN=MANF PE=1 SV=2	Secreted
tr|V5Z141|V5Z141_DEIAC	99.1	112.51	17	13	93	2	18	67765	Metalloproteinase OS=Deinagkistrodon acutus PE=2 SV=1	Secreted
BJACESS33339|m.54529	99.1	114.7	61	12	16	12	16	22306	Microfibril-associated glycoprotein 4 OS=Bos taurus GN=MFAP4 PE=1 SV=2	Secreted
BJACESS00073|m.187	95.9	49.58	2	2	2	2	2	110402	Mucin-5AC OS=Homo sapiens GN=MUC5AC PE=1 SV=4	Secreted
tr|V8NK36|V8NK36_OPHHA	83.5	39.95	2	2	2	2	2	143833	Murinoglobulin-2 OS=Ophiophagus hannah GN=Mug2 PE=4 SV=1	Secreted
tr|A0A077L854|A0A077L854_PROFL	98.9	72.41	16	5	10	5	10	32925	Nerve growth factor (Fragment) OS=Protobothrops flavoviridis PE=2 SV=1	Secreted
tr|V8P5Z1|V8P5Z1_OPHHA	99.1	97.9	9	8	10	2	2	119902	Nidogen-1 (Fragment) OS=Ophiophagus hannah GN=Nid1 PE=4 SV=1	Secreted
BJACESS08773|m.15764	99.2	174.67	68	39	91	17	38	77380	Ovotransferrin OS=Anas platyrhynchos PE=1 SV=1	Secreted
BJACESS06240_gammaPLA|m.10799	99	74.88	26	6	8	6	8	30963	phospholipase A2 inhibitor and Ly6/PLAUR domain-containing protein OS=Mus musculus GN=Pinlyp PE=2 SV=1	Secreted
BJAR454gammaPLA1	99.1	123.75	66	15	29	2	4	22219	Phospholipase A2 inhibitor LNF2 OS=Lachesis muta muta PE=2|P60592|PLI2L_LACMU	Secreted
BJAR454gammaPLA2	99.1	104.76	64	10	27	10	27	22165	Phospholipase A2 inhibitor subunit gamma B OS=Gloydius brevicaudus siniticus PE=1|P82143|PLIGB_GLOBS	Secreted
BJAR454SVSP10	99.1	131.41	57	19	82	6	30	27987	Platelet-aggregating proteinase PA-BJ (Fragment) OS=Bothrops jararaca PE=1|P81824|VSP1_BOTJA	Secreted
BJARALL26809|m.15858	99.2	142.77	20	20	35	16	25	122714	Pregnancy zone protein OS=Mus musculus GN=Pzp PE=1|Q61838|PZP_MOUSE	Secreted
tr|J3SCX8|J3SCX8_CROAD	99.2	146.62	45	22	92	4	32	42384	Prolargin-like OS=Crotalus adamanteus PE=2 SV=1	Secreted
BJARALL26821|m.15881	98.8	71.72	23	4	6	4	6	27853	Prothrombin OS=Rattus norvegicus GN=F2 PE=1|P18292|THRB_RAT	Secreted
BJARALL26796|m.15833	98.9	81.01	27	4	7	2	3	24836	Pulmonary surfactant-associated protein A OS=Cavia porcellus GN=SFTPA1 PE=2|P50403|SFTPA_CAVPO	Secreted
tr|A0A0F7ZAI6|A0A0F7ZAI6_CROAD	98.1	67.9	11	3	3	3	3	42701	Serpin B5 OS=Crotalus adamanteus PE=2 SV=1	Secreted
BJACESS14856|m.26478	98.9	62.76	13	4	11	4	11	43159	Serpin B6 OS=Homo sapiens GN=SERPINB6 PE=1 SV=3	Secreted
BJARFIG00072|m.20707	99.2	201.84	68	60	259	43	182	71739	Serum albumin OS=Bombina maxima PE=1|Q3T478|ALBU_BOMMX	Secreted
BJARFIG00001|m.20683	98	67.31	39	4	7	4	7	11941	Small serum protein 2 OS=Protobothrops flavoviridis PE=1|A7VN14|MSMB2_PROFL	Secreted
BJACESS03790_CTL|m.6344	99.1	164.77	72	26	196	3	38	18232	Snaclec anticoagulant protein subunit B OS=Deinagkistrodon acutus PE=1 SV=1	Secreted
BJACESS07108_CTL|m.12442	98.7	78.31	38	5	17	2	6	14329	Snaclec bothrojaracin subunit alpha OS=Bothrops jararaca PE=1 SV=1	Secreted
BJACESS04335_CTL|m.7254	99.1	142.83	80	19	122	2	27	17054	Snaclec bothrojaracin subunit beta OS=Bothrops jararaca PE=1 SV=1	Secreted
BJAR454CTL6	99.1	145.1	71	21	91	18	86	17315	Snaclec clone 2100755 OS=Deinagkistrodon acutus PE=2|Q8JIV8|SL_DEIAC	Secreted
BJACESS02983_CTL|m.4869	99.1	142.52	68	20	211	5	64	20011	Snaclec coagulation factor IX/factor X-binding protein subunit A OS=Trimeresurus stejnegeri PE=2 SV=1	Secreted
BJAR454CTL9	99.1	180.77	72	41	236	15	104	19051	Snaclec GPIB-binding protein subunit alpha OS=Bothrops jararaca PE=1|Q9PSM6|SL1A_BOTJA	Secreted
BJACESS02419_CTL|m.3813	99.1	154.82	55	21	166	18	146	20052	Snaclec GPIB-binding protein subunit beta OS=Bothrops jararaca PE=1 SV=1	Secreted
BJACESS05819_CTL|m.9855	99	86.83	36	9	31	2	5	20775	Snaclec stejaggregin-A subunit alpha OS=Trimeresurus stejnegeri PE=2 SV=1	Secreted
BJACESS06107_CTL|m.10501	99	90.48	39	5	8	5	8	19882	Snaclec trimecetin subunit beta OS=Protobothrops mucrosquamatus PE=1 SV=1	Secreted
BJACESS09202_SVMP|m.16631	83.3	60.18	12	5	12	3	10	18829	Snake venom metalloproteinase ACLF OS=Agkistrodon contortrix laticinctus GN=ACLPREF PE=1 SV=1	Secreted
sp|Q8QG89|VM1B_BOTIN	99.2	200.23	75	107	538	8	36	46100	Snake venom metalloproteinase BITM02A OS=Bothrops insularis PE=2 SV=1	Secreted
BJAR454SVSP07	99.1	86.04	34	9	17	2	2	28449	Snake venom serine protease 5 OS=Trimeresurus stejnegeri PE=2|Q8AY78|VSP5M_TRIST	Secreted
BJAR454SVSP06	99.1	100.54	46	13	55	3	12	28357	Snake venom serine protease BITS01A OS=Bothrops insularis PE=2|Q8QG86|VSP_BOTIN	Secreted
BJARALL26875|m.15931	99	101.31	23	10	49	2	5	29550	Snake venom serine protease BPA OS=Bothrops jararaca PE=1|Q9PTU8|VSP3_BOTJA	Secreted
BJAR454SVSP09	99.1	103.22	27	11	61	4	7	28446	Snake venom serine protease CL5 OS=Trimeresurus stejnegeri PE=2|Q71QI3|VSP5_TRIST	Secreted
BJACESS08302_SVSP|m.14840	99.1	139.44	78	30	128	3	8	28594	Snake venom serine protease homolog OS=Bothrops jararacussu PE=1 SV=1	Secreted
sp|Q072L7|VSP_LACST	99.1	109.58	36	19	72	2	3	27814	Snake venom serine protease OS=Lachesis stenophrys PE=2 SV=1	Secreted
BJACESS15153_SVSP|m.26987	99.1	96.75	62	16	50	7	15	25443	Snake venom serine protease salmonase OS=Gloydius brevicaudus PE=2 SV=1	Secreted
BJACESS03462_VEGF|m.5785	99	108.15	48	10	43	10	43	16422	Snake venom vascular endothelial growth factor toxin OS=Bothrops jararaca PE=1 SV=1	Secreted
BJAR454VEGF1	99	108.15	48	10	43	10	43	16349	Snake venom vascular endothelial growth factor toxin OS=Bothrops jararaca PE=1|Q90X23|TXVE_BOTJA	Secreted
BJACESS04948_SVSP|m.8257	99.2	153.46	64	35	207	6	25	28221	Thrombin-like enzyme asperase OS=Bothrops asper PE=1 SV=1	Secreted
BJARGLAcontig04087|m.20860	99.1	143.99	63	28	120	20	66	28950	Thrombin-like enzyme KN-BJ 2 OS=Bothrops jararaca PE=1|O13069|VSP2_BOTJA	Secreted
BJAR454CVF1	99.2	169.71	35	50	93	8	20	184316	Venom factor OS=Crotalus adamanteus PE=2|J3S836|VCO3_CROAD	Secreted
BJAR454NGF1	98.9	72.41	20	5	10	5	10	27175	Venom nerve growth factor OS=Bothrops jararacussu GN=NGF PE=2|Q90W38|NGFV_BOTJR	Secreted
tr|V8NCC0|V8NCC0_OPHHA	96.8	58.63	2	3	16	2	2	154157	von Willebrand factor (Fragment) OS=Ophiophagus hannah GN=Vwf PE=4 SV=1	Secreted
tr|J3SDQ2|J3SDQ2_CROAD	98.6	65.61	4	3	4	2	2	85298	von Willebrand factor A domain-containing protein 5A-like OS=Crotalus adamanteus PE=2 SV=1	Secreted
BJAR454SVMPPII02	99.2	152.99	53	25	78	2	6	54382	Zinc metalloproteinase-disintegrin 8 OS=Crotalus adamanteus PE=1|J3SBP9|VM28_CROAD	Secreted
BJACESS01650_SVMP|m.2531	99.2	165.25	49	30	97	4	9	57960	Zinc metalloproteinase-disintegrin VMP-II OS=Crotalus adamanteus PE=2 SV=1	Secreted
BJACESS04757_SVMP|m.7950	99.2	133.5	33	18	62	2	3	66299	Zinc metalloproteinase-disintegrin-like ACLD OS=Agkistrodon contortrix laticinctus PE=2 SV=1	Secreted
BJACESS04249_SVMP|m.7132	99.2	135.1	42	21	56	4	9	59538	Zinc metalloproteinase-disintegrin-like berythractivase OS=Bothrops erythromelas PE=1 SV=1	Secreted
BJAR454SVMPPIII05	99.2	173.73	55	40	186	2	6	68109	Zinc metalloproteinase-disintegrin-like HF3 OS=Bothrops jararaca PE=1|Q98UF9|VM3H3_BOTJA	Secreted
sp|P0DJ87|VM3L_BOTLC	98.7	90.16	77	10	33	2	5	9710	Zinc metalloproteinase-disintegrin-like leucurogin (Fragment) OS=Bothrops leucurus PE=2 SV=1	Secreted
BJACESS00001_SVMP|m.1	99.1	93.77	25	8	18	8	18	52675	Zinc metalloproteinase-disintegrin-like NaMP OS=Naja atra PE=2 SV=1	Secreted
BJACESS04003_SVMP|m.6718	99.1	106.05	26	13	49	2	9	61088	Zinc metalloproteinase-disintegrin-like VMP-III OS=Agkistrodon piscivorus leucostoma PE=2 SV=1	Secreted
N.D. - Not determined.

## Sheet: Table S1B
Supplementary table S1B. Secreted proteins, identified in the extract of the primary duct from Bothrops jararaca that had no venom previously removed (0-day group), which have been described as venom components *.
Protein Accession	Score (%)	-10lgP	Coverage (%)	Peptide Count	Spectral Count	Unique Peptide Count	Unique Spectral Count	Avg. Mass	Description
BJAR454PLA24	99.1	137.08	83	20	105	20	105	15541	Acidic phospholipase A2 BITP01A OS=Bothrops insularis PE=1|Q8QG87|PA2A_BOTIN
sp|Q9DGI0|FTE46_BOTJA	99.2	127.51	39	12	40	10	31	38779	Antihemorrhagic factor BJ46a OS=Bothrops jararaca PE=1 SV=1
tr|V8NV98|V8NV98_OPHHA	99.1	107.14	24	11	24	4	10	52460	Antithrombin-III (Fragment) OS=Ophiophagus hannah GN=SERPINC1 PE=3 SV=1
BJARFIG00080|m.20710	98.4	49.39	14	3	3	3	3	24492	Coagulation factor IX OS=Gallus gallus GN=F9 PE=2|Q804X6|FA9_CHICK
tr|V8P2F3|V8P2F3_OPHHA	99	83.31	14	5	7	5	7	44216	Coagulation factor XIII A chain OS=Ophiophagus hannah GN=F13a1 PE=4 SV=1
BJACESS11571|m.20904	99.1	77.38	18	8	9	4	5	54223	Complement factor I OS=Homo sapiens GN=CFI PE=1 SV=2
BJACESS16850_CTL|m.29699	99.1	110.78	68	15	92	4	45	16631	C-type lectin 9a OS=Crotalus adamanteus PE=1 SV=1
BJAR454CTL10	99.1	131.92	75	19	95	4	30	18636	C-type lectin BiL OS=Bothrops insularis PE=1|Q6QX33|LECG_BOTIN
BJACESS07323_Cystatin|m.12902	83.4	51.97	23	2	2	2	2	10926	Cystatin-1 OS=Crotalus adamanteus PE=2 SV=1
sp|Q7ZTA0|CRVP_AGKPI	99	79.86	25	7	33	2	4	26681	Cysteine-rich venom protein piscivorin OS=Agkistrodon piscivorus piscivorus PE=1 SV=1
tr|A8I4L6|A8I4L6_BOTJA	99.1	123.75	66	15	29	2	4	22070	Gamma-phospholipase A2 inhibitor OS=Bothrops jararaca PE=2 SV=1
BJARGLA00907|m.21271	99.1	83.97	15	5	5	5	5	48296	Glutaminyl-peptide cyclotransferase OS=Bothrops jararaca GN=QPCT PE=2|Q9YIB5|QPCT_BOTJA
BJACESS00811|m.1285	98.9	75.66	33	5	11	3	7	15806	Glutathione peroxidase 3 OS=Mus musculus GN=Gpx3 PE=1 SV=2
tr|V5Z141|V5Z141_DEIAC	99.1	112.51	17	13	93	2	18	67765	Metalloproteinase OS=Deinagkistrodon acutus PE=2 SV=1
tr|A0A077L854|A0A077L854_PROFL	98.9	72.41	16	5	10	5	10	32925	Nerve growth factor (Fragment) OS=Protobothrops flavoviridis PE=2 SV=1
BJACESS06240_gammaPLA|m.10799	99	74.88	26	6	8	6	8	30963	Phospholipase A2 inhibitor and Ly6/PLAUR domain-containing protein OS=Mus musculus GN=Pinlyp PE=2 SV=1
BJAR454gammaPLA1	99.1	123.75	66	15	29	2	4	22219	Phospholipase A2 inhibitor LNF2 OS=Lachesis muta muta PE=2|P60592|PLI2L_LACMU
BJAR454gammaPLA2	99.1	104.76	64	10	27	10	27	22165	Phospholipase A2 inhibitor subunit gamma B OS=Gloydius brevicaudus siniticus PE=1|P82143|PLIGB_GLOBS
BJAR454SVSP10	99.1	131.41	57	19	82	6	30	27987	Platelet-aggregating proteinase PA-BJ (Fragment) OS=Bothrops jararaca PE=1|P81824|VSP1_BOTJA
BJARALL26821|m.15881	98.8	71.72	23	4	6	4	6	27853	Prothrombin OS=Rattus norvegicus GN=F2 PE=1|P18292|THRB_RAT
BJACESS03790_CTL|m.6344	99.1	164.77	72	26	196	3	38	18232	Snaclec anticoagulant protein subunit B OS=Deinagkistrodon acutus PE=1 SV=1
BJACESS07108_CTL|m.12442	98.7	78.31	38	5	17	2	6	14329	Snaclec bothrojaracin subunit alpha OS=Bothrops jararaca PE=1 SV=1
BJACESS04335_CTL|m.7254	99.1	142.83	80	19	122	2	27	17054	Snaclec bothrojaracin subunit beta OS=Bothrops jararaca PE=1 SV=1
BJAR454CTL6	99.1	145.1	71	21	91	18	86	17315	Snaclec clone 2100755 OS=Deinagkistrodon acutus PE=2|Q8JIV8|SL_DEIAC
BJACESS02983_CTL|m.4869	99.1	142.52	68	20	211	5	64	20011	Snaclec coagulation factor IX/factor X-binding protein subunit A OS=Trimeresurus stejnegeri PE=2 SV=1
BJAR454CTL9	99.1	180.77	72	41	236	15	104	19051	Snaclec GPIB-binding protein subunit alpha OS=Bothrops jararaca PE=1|Q9PSM6|SL1A_BOTJA
BJACESS02419_CTL|m.3813	99.1	154.82	55	21	166	18	146	20052	Snaclec GPIB-binding protein subunit beta OS=Bothrops jararaca PE=1 SV=1
BJACESS05819_CTL|m.9855	99	86.83	36	9	31	2	5	20775	Snaclec stejaggregin-A subunit alpha OS=Trimeresurus stejnegeri PE=2 SV=1
BJACESS06107_CTL|m.10501	99	90.48	39	5	8	5	8	19882	Snaclec trimecetin subunit beta OS=Protobothrops mucrosquamatus PE=1 SV=1
BJACESS09202_SVMP|m.16631	83.3	60.18	12	5	12	3	10	18829	Snake venom metalloproteinase ACLF OS=Agkistrodon contortrix laticinctus GN=ACLPREF PE=1 SV=1
sp|Q8QG89|VM1B_BOTIN	99.2	200.23	75	107	538	8	36	46100	Snake venom metalloproteinase BITM02A OS=Bothrops insularis PE=2 SV=1
BJAR454SVSP07	99.1	86.04	34	9	17	2	2	28449	Snake venom serine protease 5 OS=Trimeresurus stejnegeri PE=2|Q8AY78|VSP5M_TRIST
BJAR454SVSP06	99.1	100.54	46	13	55	3	12	28357	Snake venom serine protease BITS01A OS=Bothrops insularis PE=2|Q8QG86|VSP_BOTIN
BJARALL26875|m.15931	99	101.31	23	10	49	2	5	29550	Snake venom serine protease BPA OS=Bothrops jararaca PE=1|Q9PTU8|VSP3_BOTJA
BJAR454SVSP09	99.1	103.22	27	11	61	4	7	28446	Snake venom serine protease CL5 OS=Trimeresurus stejnegeri PE=2|Q71QI3|VSP5_TRIST
BJACESS08302_SVSP|m.14840	99.1	139.44	78	30	128	3	8	28594	Snake venom serine protease homolog OS=Bothrops jararacussu PE=1 SV=1
sp|Q072L7|VSP_LACST	99.1	109.58	36	19	72	2	3	27814	Snake venom serine protease OS=Lachesis stenophrys PE=2 SV=1
BJACESS15153_SVSP|m.26987	99.1	96.75	62	16	50	7	15	25443	Snake venom serine protease salmonase OS=Gloydius brevicaudus PE=2 SV=1
BJACESS03462_VEGF|m.5785	99	108.15	48	10	43	10	43	16422	Snake venom vascular endothelial growth factor toxin OS=Bothrops jararaca PE=1 SV=1
BJAR454VEGF1	99	108.15	48	10	43	10	43	16349	Snake venom vascular endothelial growth factor toxin OS=Bothrops jararaca PE=1|Q90X23|TXVE_BOTJA
BJACESS04948_SVSP|m.8257	99.2	153.46	64	35	207	6	25	28221	Thrombin-like enzyme asperase OS=Bothrops asper PE=1 SV=1
BJARGLAcontig04087|m.20860	99.1	143.99	63	28	120	20	66	28950	Thrombin-like enzyme KN-BJ 2 OS=Bothrops jararaca PE=1|O13069|VSP2_BOTJA
BJAR454CVF1	99.2	169.71	35	50	93	8	20	184316	Venom factor OS=Crotalus adamanteus PE=2|J3S836|VCO3_CROAD
BJAR454NGF1	98.9	72.41	20	5	10	5	10	27175	Venom nerve growth factor OS=Bothrops jararacussu GN=NGF PE=2|Q90W38|NGFV_BOTJR
tr|V8NCC0|V8NCC0_OPHHA	96.8	58.63	2	3	16	2	2	154157	von Willebrand factor (Fragment) OS=Ophiophagus hannah GN=Vwf PE=4 SV=1
tr|J3SDQ2|J3SDQ2_CROAD	98.6	65.61	4	3	4	2	2	85298	von Willebrand factor A domain-containing protein 5A-like OS=Crotalus adamanteus PE=2 SV=1
BJAR454SVMPPII02	99.2	152.99	53	25	78	2	6	54382	Zinc metalloproteinase-disintegrin 8 OS=Crotalus adamanteus PE=1|J3SBP9|VM28_CROAD
BJACESS01650_SVMP|m.2531	99.2	165.25	49	30	97	4	9	57960	Zinc metalloproteinase-disintegrin VMP-II OS=Crotalus adamanteus PE=2 SV=1
BJACESS04757_SVMP|m.7950	99.2	133.5	33	18	62	2	3	66299	Zinc metalloproteinase-disintegrin-like ACLD OS=Agkistrodon contortrix laticinctus PE=2 SV=1
BJACESS04249_SVMP|m.7132	99.2	135.1	42	21	56	4	9	59538	Zinc metalloproteinase-disintegrin-like berythractivase OS=Bothrops erythromelas PE=1 SV=1
BJAR454SVMPPIII05	99.2	173.73	55	40	186	2	6	68109	Zinc metalloproteinase-disintegrin-like HF3 OS=Bothrops jararaca PE=1|Q98UF9|VM3H3_BOTJA
sp|P0DJ87|VM3L_BOTLC	98.7	90.16	77	10	33	2	5	9710	Zinc metalloproteinase-disintegrin-like leucurogin (Fragment) OS=Bothrops leucurus PE=2 SV=1
BJACESS00001_SVMP|m.1	99.1	93.77	25	8	18	8	18	52675	Zinc metalloproteinase-disintegrin-like NaMP OS=Naja atra PE=2 SV=1
BJACESS04003_SVMP|m.6718	99.1	106.05	26	13	49	2	9	61088	Zinc metalloproteinase-disintegrin-like VMP-III OS=Agkistrodon piscivorus leucostoma PE=2 SV=1
* Nicolau C.A. et al. (2017). An in-depth snake venom proteopeptidome characterization: benchmarking Bothrops jararaca. J. Proteomics, 151:214-231.

## Sheet: Table S2A
Supplementary table S2A. Secreted proteins identified in the extract of the primary duct of Bothrops jararaca - Venom manually exctracted 4 days earlier (4-days group).
Protein Accession	Score (%)	-10lgP	Coverage (%)	Peptide Count	Spectral Count	Unique Peptide Count	Unique Spectral Count	Avg. Mass	Description	Cellular location
BJACESS07987|m.14231	99	84.09	41	5	12	5	12	16008	14 kDa phosphohistidine phosphatase OS=Bos taurus GN=PHPT1 PE=2 SV=1	Cytoplasm
BJARALL01098|m.682	99.1	103.55	35	12	23	4	5	32584	14-3-3 protein beta/alpha OS=Gallus gallus GN=YWHAB PE=2|Q5ZLQ6|1433B_CHICK	Cytoplasm
BJACESS09926|m.18015	99.1	105.91	45	14	24	11	14	34296	14-3-3 protein epsilon OS=Ovis aries GN=YWHAE PE=1 SV=1	Cytoplasm
tr|A0A0F7Z3A5|A0A0F7Z3A5_MICFL	99.1	105.21	45	13	21	7	8	28330	14-3-3 protein gamma-like protein OS=Micrurus fulvius PE=2 SV=1	Cytoplasm
tr|U3EUQ7|U3EUQ7_MICFL	99.1	114.73	46		28	6	11	27754	14-3-3 protein theta-like protein OS=Micrurus fulvius PE=2 SV=1	Cytoplasm
BJARALL25027|m.14001	99.1	108.25	39	11	24	5	8	30752	14-3-3 protein zeta OS=Gallus gallus GN=YWHAZ PE=2|Q5ZKC9|1433Z_CHICK	Cytoplasm
tr|V8PHQ7|V8PHQ7_OPHHA	99.1	108.25	41	11	24	5	8	29275	14-3-3 protein zeta/delta (Fragment) OS=Ophiophagus hannah GN=YWHAZ PE=3 SV=1	Cytoplasm
tr|J3SEJ2|J3SEJ2_CROAD	84.1	53.05	10	2	2	2	2	29210	17-beta-hydroxysteroid dehydrogenase 14 OS=Crotalus adamanteus PE=2 SV=1	Cytoplasm
BJACESS20463|m.35437	98	61.15	27	3	3	3	3	22204	3"(2") 5"-bisphosphate nucleotidase 1 OS=Homo sapiens GN=BPNT1 PE=1 SV=1	Cytoplasm
BJARALL28242|m.17799	97.7	64.28	15	2	2	2	2	21354	40S ribosomal protein S10 OS=Homo sapiens GN=RPS10 PE=1|P46783|RS10_HUMAN	Cytoplasm
BJACESS04471|m.7455	98.5	59.84	17	4	5	3	4	18801	40S ribosomal protein S11 OS=Rattus norvegicus GN=Rps11 PE=1 SV=3	Cytoplasm
BJARGLA02432|m.21806	98.3	54.04	25	3	3	3	3	16400	40S ribosomal protein S12 OS=Gallus gallus GN=RPS12 PE=1|P84175|RS12_CHICK	Cytoplasm
tr|U3ER41|U3ER41_MICFL	98.9	81.25	48	6	10	6	10	12366	40S ribosomal protein S13 OS=Micrurus fulvius PE=2 SV=1	Cytoplasm
BJACESS05243|m.8756	98.8	99.64	33	5	11	5	11	17720	40S ribosomal protein S14 OS=Mus musculus GN=Rps14 PE=1 SV=3	Cytoplasm
BJARCOR02896|m.20472	98.9	72.13	49	5	6	5	6	17275	40S ribosomal protein S17 OS=Sus scrofa GN=RPS17 PE=1|Q6QAP7|RS17_PIG	Cytoplasm
BJARALL25973|m.14899	99.1	85.82	40	8	12	8	12	19021	40S ribosomal protein S18 OS=Rattus norvegicus GN=Rps18 PE=1|P62271|RS18_RAT	Cytoplasm
tr|J3SD46|J3SD46_CROAD	99.1	103.43	52	9	9	9	9	16033	40S ribosomal protein S19 OS=Crotalus adamanteus PE=2 SV=1	Cytoplasm
tr|T1E4B8|T1E4B8_CROHD	99	66.72	22	5	5	5	5	30867	40S ribosomal protein S2 OS=Crotalus horridus PE=2 SV=1	Cytoplasm
BJACESS00723|m.1162	97.1	74.44	17	2	7	2	7	15508	40S ribosomal protein S20 OS=Xenopus laevis GN=rps20 PE=1 SV=1	Cytoplasm
BJACESS04518|m.7542	98.9	81.03	66	5	9	5	9	9030	40S ribosomal protein S21 OS=Sus scrofa GN=RPS21 PE=1 SV=1	Cytoplasm
tr|V8NUV3|V8NUV3_OPHHA	98	55.28	19	3	3	3	3	17078	40S ribosomal protein S23 (Fragment) OS=Ophiophagus hannah GN=RPS23 PE=3 SV=1	Cytoplasm
tr|T1E4C0|T1E4C0_CROHD	98.2	51.13	24	3	4	3	4	13768	40S ribosomal protein S25 OS=Crotalus horridus PE=2 SV=1	Cytoplasm
tr|V8P4Z2|V8P4Z2_OPHHA	97.5	53.73	22	3	3	3	3	14549	40S ribosomal protein S26 (Fragment) OS=Ophiophagus hannah GN=RPS26 PE=4 SV=1	Cytoplasm
BJARALL26522|m.15600	97.8	56.75	32	4	7	4	7	11378	40S ribosomal protein S27 OS=Rattus norvegicus GN=Rps27 PE=1|Q71TY3|RS27_RAT	Cytoplasm
tr|T1DIZ5|T1DIZ5_CROHD	98.3	66.15	46	3	5	3	5	7841	40S ribosomal protein S28 OS=Crotalus horridus PE=2 SV=1	Cytoplasm
BJACESS04104|m.6883	99.1	119.73	62	13	15	13	15	27570	40S ribosomal protein S3 OS=Rattus norvegicus GN=Rps3 PE=1 SV=1	Cytoplasm
BJARCOR01362|m.20119	99.1	108.18	28	7	10	7	10	30674	40S ribosomal protein S3a OS=Ophiophagus hannah GN=RPS3A PE=2|Q98TX2|RS3A_OPHHA	Cytoplasm
tr|J3SD49|J3SD49_CROAD	99.1	101.43	33	7	9	7	9	29649	40S ribosomal protein S4 OS=Crotalus adamanteus PE=2 SV=1	Cytoplasm
tr|J3SF80|J3SF80_CROAD	97.7	46.23	13	3	3	3	3	22774	40S ribosomal protein S5 OS=Crotalus adamanteus PE=2 SV=1	Cytoplasm
tr|U3FBB0|U3FBB0_MICFL	96.8	44.3	8	2	2	2	2	22128	40S ribosomal protein S7 OS=Micrurus fulvius PE=2 SV=1	Cytoplasm
tr|A0A0B8RX92|A0A0B8RX92_BOIIR	99.1	92.99	40	7	8	7	8	24238	40S ribosomal protein S8 OS=Boiga irregularis PE=3 SV=1	Cytoplasm
BJACESS04523|m.7549	97.9	47.02	16	3	4	3	4	22608	40S ribosomal protein S9 OS=Rattus norvegicus GN=Rps9 PE=1 SV=4	Cytoplasm
tr|V8NDK0|V8NDK0_OPHHA	99.1	124.99	48	10	27	10	27	32954	40S ribosomal protein SA OS=Ophiophagus hannah GN=RPSA PE=3 SV=1	Cytoplasm
BJARALL27943|m.17400	98.9	68.13	8	4	6	4	6	56458	4-trimethylaminobutyraldehyde dehydrogenase OS=Bos taurus GN=ALDH9A1 PE=2|Q2KJH9|AL9A1_BOVIN	Cytoplasm
tr|U3FZ22|U3FZ22_MICFL	99.1	107.56	37	9	20	9	20	34325	60S acidic ribosomal protein P0 OS=Micrurus fulvius PE=2 SV=1	Cytoplasm
BJACESS03107|m.5090	98.4	93.68	49	3	3	3	3	11956	60S acidic ribosomal protein P2 OS=Bos taurus GN=RPLP2 PE=3 SV=1	Cytoplasm
tr|A0A0B8RQC6|A0A0B8RQC6_BOIIR	98.8	75.87	26	5	8	5	8	20364	60S ribosomal protein L11 OS=Boiga irregularis PE=3 SV=1	Cytoplasm
BJACESS06850|m.11989	99.1	118.82	56	8	15	8	15	18857	60S ribosomal protein L12 OS=Homo sapiens GN=RPL12 PE=1 SV=1	Cytoplasm
BJARALL28080|m.17627	99	84.3	30	6	6	6	6	24319	60S ribosomal protein L13 OS=Homo sapiens GN=RPL13 PE=1|P26373|RL13_HUMAN	Cytoplasm
tr|J3S9F9|J3S9F9_CROAD	98.3	66.22	25	3	4	3	4	16249	60S ribosomal protein L14 OS=Crotalus adamanteus PE=2 SV=1	Cytoplasm
BJACESS01197|m.1840	98.4	68.48	21	4	4	4	4	21915	60S ribosomal protein L18a OS=Homo sapiens GN=RPL18A PE=1 SV=2	Cytoplasm
tr|J3SF68|J3SF68_CROAD	84.3	66.07	19	2	4	2	4	14804	60S ribosomal protein L22-like OS=Crotalus adamanteus PE=2 SV=1	Cytoplasm
BJARALL27635|m.16929	98.7	75.53	36	4	4	4	4	15803	60S ribosomal protein L23 OS=Rattus norvegicus GN=Rpl23 PE=2|P62832|RL23_RAT	Cytoplasm
tr|U3FW62|U3FW62_MICFL	98.6	70.3	23	4	4	4	4	19967	60S ribosomal protein L23a OS=Micrurus fulvius PE=2 SV=1	Cytoplasm
tr|A0A0B8RWF4|A0A0B8RWF4_BOIIR	83.7	53.87	13	2	2	2	2	17812	60S ribosomal protein L24 OS=Boiga irregularis PE=4 SV=1	Cytoplasm
tr|T1E4D8|T1E4D8_CROHD	98.2	56.12	17	4	4	4	4	17258	60S ribosomal protein L26 OS=Crotalus horridus PE=2 SV=1	Cytoplasm
BJACESS03269|m.5386	94.7	33.47	13	2	2	2	2	16754	60S ribosomal protein L27 OS=Rattus norvegicus GN=Rpl27 PE=2 SV=2	Cytoplasm
tr|A0A0B8RPB1|A0A0B8RPB1_BOIIR	98.7	62.34	29	4	5	4	5	16717	60S ribosomal protein L27a OS=Boiga irregularis PE=3 SV=1	Cytoplasm
BJACESS05419|m.9058	97.1	59.65	13	3	3	3	3	19861	60S ribosomal protein L28 OS=Mus musculus GN=Rpl28 PE=1 SV=2	Cytoplasm
tr|V8P297|V8P297_OPHHA	98.8	76.03	48	4	4	4	4	12814	60S ribosomal protein L30 OS=Ophiophagus hannah GN=RPL30 PE=3 SV=1	Cytoplasm
BJARALL28317|m.17897	98.8	81.9	37	5	8	5	8	15005	60S ribosomal protein L31 OS=Rattus norvegicus GN=Rpl31 PE=2|P62902|RL31_RAT	Cytoplasm
tr|J3S517|J3S517_CROAD	97.3	55.19	22	3	3	3	3	15886	60S ribosomal protein L32 OS=Crotalus adamanteus PE=2 SV=1	Cytoplasm
tr|V8NCG7|V8NCG7_OPHHA	95.9	37.7	17	2	3	2	3	12557	60S ribosomal protein L35a OS=Ophiophagus hannah GN=rpl35a PE=4 SV=1	Cytoplasm
tr|J3SD40|J3SD40_CROAD	99.1	84.68	23	5	5	5	5	34346	60S ribosomal protein L5 OS=Crotalus adamanteus PE=2 SV=1	Cytoplasm
tr|V8NE81|V8NE81_OPHHA	99	74.76	18	4	4	4	4	31548	60S ribosomal protein L7a OS=Ophiophagus hannah GN=RPL7A PE=4 SV=1	Cytoplasm
BJARALL27208|m.16454	98.1	45.11	10	2	2	2	2	28768	60S ribosomal protein L8 OS=Rattus norvegicus GN=Rpl8 PE=2|P62919|RL8_RAT	Cytoplasm
tr|T1E4C7|T1E4C7_CROHD	97.7	60.59	17	3	3	3	3	21823	60S ribosomal protein L9 OS=Crotalus horridus PE=2 SV=1	Cytoplasm
tr|J3SDX5|J3SDX5_CROAD	86.1	40.99	10	2	2	2	2	23161	Abhydrolase domain-containing protein 14B OS=Crotalus adamanteus PE=2 SV=1	Cytoplasm
tr|T1E7G5|T1E7G5_CROHD	86.1	40.99	10	2	2	2	2	23157	Abhydrolase domain-containing protein 14B-like protein OS=Crotalus horridus PE=2 SV=1	Cytoplasm
tr|V8NV61|V8NV61_OPHHA	99.2	194.71	81	51	338	5	25	42051	Actin alpha skeletal muscle OS=Ophiophagus hannah GN=ACTA1 PE=3 SV=1	Cytoplasm
BJACESS05762|m.9721	99.2	191.04	68	46	287	16	60	46845	Actin cytoplasmic 1 OS=Trichosurus vulpecula GN=ACTB PE=2 SV=1	Cytoplasm
tr|V8NLC9|V8NLC9_OPHHA	99.1	94.86	15	6	7	5	6	50615	Actin-related protein 2 (Fragment) OS=Ophiophagus hannah GN=ACTR2 PE=3 SV=1	Cytoplasm
tr|A0A098M1W7|A0A098M1W7_9SAUR	98.9	59.83	19	5	5	5	5	34387	Actin-related protein 2/3 complex subunit 2-like protein OS=Hypsiglena sp. JMG-2014 PE=4 SV=1	Cytoplasm
tr|A0A098M1X0|A0A098M1X0_9SAUR	98	45.92	5	2	2	2	2	47453	Actin-related protein 3 OS=Hypsiglena sp. JMG-2014 PE=3 SV=1	Cytoplasm
BJARRIM00743|m.22875	99.1	88.09	38	7	13	7	13	21192	Adenine phosphoribosyltransferase OS=Homo sapiens GN=APRT PE=1|P07741|APT_HUMAN	Cytoplasm
BJARCER01446|m.18667	99.1	120.71	45	9	12	9	12	21643	Adenylate kinase isoenzyme 1 OS=Gallus gallus GN=AK1 PE=1|P05081|KAD1_CHICK	Cytoplasm
tr|A0A0B8RRS5|A0A0B8RRS5_BOIIR	79.2	33.88	13	2	2	2	2	20066	ADP-ribosylation factor 6-like protein OS=Boiga irregularis PE=4 SV=1	Cytoplasm
tr|J3RYD4|J3RYD4_CROAD	98	49.96	12	3	3	3	3	36846	Aflatoxin B1 aldehyde reductase member 2 OS=Crotalus adamanteus PE=2 SV=1	Cytoplasm
tr|T1DMY7|T1DMY7_CROHD	99	74.26	9	8	8	3	3	98946	Alpha-1 4 glucan phosphorylase OS=Crotalus horridus PE=2 SV=1	Cytoplasm
tr|U3FXK1|U3FXK1_MICFL	99.2	167.56	44	34	46	21	29	103848	Alpha-actinin-3 OS=Micrurus fulvius PE=2 SV=1	Cytoplasm
tr|J3S3X7|J3S3X7_CROAD	99.2	126	18	14	18	6	7	104146	Alpha-actinin-4 OS=Crotalus adamanteus PE=2 SV=1	Cytoplasm
BJARALL26242|m.15306	99	87.49	27	4	4	4	4	21765	Alpha-crystallin B chain OS=Oryctolagus cuniculus GN=CRYAB PE=1|P41316|CRYAB_RABIT	Cytoplasm
tr|A0A0B8RYL7|A0A0B8RYL7_BOIIR	99.2	153.19	50	18	31	10	13	47546	Alpha-enolase OS=Boiga irregularis PE=3 SV=1	Cytoplasm
tr|U3ES16|U3ES16_MICFL	98.8	70.55	20	5	5	5	5	33578	Alpha-soluble NSF attachment protein OS=Micrurus fulvius PE=2 SV=1	Cytoplasm
BJACESS06598|m.11518	99.1	118.74	36	12	21	7	12	38644	Annexin A1 OS=Oryctolagus cuniculus GN=ANXA1 PE=1 SV=1	Cytoplasm
BJACESS23224|m.39640	98.8	52.93	10	3	3	3	3	35707	Annexin A3 OS=Homo sapiens GN=ANXA3 PE=1 SV=3	Cytoplasm
tr|T1E786|T1E786_CROHD	97.7	60.12	5	2	2	2	2	64101	Asparagine synthetase (Glutamine-hydrolyzing)-like protein OS=Crotalus horridus PE=2 SV=1	Cytoplasm
tr|A0A0B8RRN8|A0A0B8RRN8_BOIIR	98.7	52.05	9	3	5	3	5	46414	Aspartate aminotransferase OS=Boiga irregularis PE=3 SV=1	Cytoplasm
tr|A0A0B8RRM6|A0A0B8RRM6_BOIIR	82.8	38.46	7	2	2	2	2	35209	Axin interactor dorsalization-associated protein OS=Boiga irregularis PE=4 SV=1	Cytoplasm
BJARCOR00881|m.19978	99.2	141.94	36	13	24	5	8	48811	Beta-enolase OS=Rattus norvegicus GN=Eno3 PE=1|P15429|ENOB_RAT	Cytoplasm
tr|J3SBW7|J3SBW7_CROAD	99.1	80.79	33	8	8	8	8	29993	Calbindin D28K OS=Crotalus adamanteus PE=2 SV=1	Cytoplasm
sp|Q8AY75|CALGL_BOTIN	99.1	94.36	55	6	14	6	14	17716	Calglandulin OS=Bothrops insularis PE=2 SV=1	Cytoplasm
tr|V8NW64|V8NW64_OPHHA	95.9	47.23	6	2	3	2	3	20320	Calmodulin (Fragment) OS=Ophiophagus hannah GN=CALM PE=4 SV=1	Cytoplasm
BJACESS20091|m.34839	98.4	48.81	6	3	3	2	2	80272	Calpain-1 catalytic subunit OS=Gallus gallus PE=1 SV=2	Cytoplasm
tr|A0A0B8RZE9|A0A0B8RZE9_BOIIR	99	72.88	20	5	5	5	5	30624	Capping protein beta subunit OS=Boiga irregularis PE=4 SV=1	Cytoplasm
BJACESS12183|m.22010	99	76.13	26	5	5	5	5	32534	Carbonyl reductase [NADPH] 1 OS=Homo sapiens GN=CBR1 PE=1 SV=3	Cytoplasm
BJACESS19020|m.33251	89.6	36.92	3	2	2	2	2	89474	Catenin delta-1 OS=Mus musculus GN=Ctnnd1 PE=1 SV=2	Cytoplasm
tr|V8NUR6|V8NUR6_OPHHA	81.6	37.74	23	2	3	2	3	8126	Cellular nucleic acid-binding protein (Fragment) OS=Ophiophagus hannah GN=Cnbp PE=4 SV=1	Cytoplasm
BJACESS09186|m.16579	81.6	37.74	8	2	3	2	3	23986	Cellular nucleic acid-binding protein OS=Gallus gallus GN=CNBP PE=2 SV=1	Cytoplasm
tr|J3S5H3|J3S5H3_CROAD	99.1	97.96	10	8	8	8	8	117203	Chain A Crystal Structure Of A Cytoskeletal Protein OS=Crotalus adamanteus PE=2 SV=1	Cytoplasm
tr|J3S455|J3S455_CROAD	99.1	90.84	20	9	10	8	9	51901	Citrate synthase OS=Crotalus adamanteus PE=2 SV=1	Cytoplasm
tr|A0A098LZM3|A0A098LZM3_9SAUR	96.2	42.02	2	2	2	2	2	102874	Coatomer protein complex subunit beta 2 OS=Hypsiglena sp. JMG-2014 PE=4 SV=1	Cytoplasm
tr|J3SC02|J3SC02_CROAD	98.9	70.56	5	5	5	5	5	138384	Coatomer subunit alpha OS=Crotalus adamanteus PE=2 SV=1	Cytoplasm
tr|V8P0Q4|V8P0Q4_OPHHA	97.6	45.42	3	2	2	2	2	112291	Coatomer subunit beta (Fragment) OS=Ophiophagus hannah GN=COPB1 PE=4 SV=1	Cytoplasm
BJACESS07658|m.13549	83.7	41.28	4	2	2	2	2	58352	Coatomer subunit delta OS=Gallus gallus GN=ARCN1 PE=2 SV=1	Cytoplasm
tr|T1DNF3|T1DNF3_CROHD	98.3	49.99	6	4	4	4	4	97963	Coatomer subunit gamma OS=Crotalus horridus PE=2 SV=1	Cytoplasm
tr|A0A0B8RUV1|A0A0B8RUV1_BOIIR	98.2	70.81	23	3	4	3	4	20201	Coatomer subunit zeta-1-like protein OS=Boiga irregularis PE=4 SV=1	Cytoplasm
BJARCOR00062|m.19576	99.2	153.33	65	25	207	7	46	45706	Creatine kinase M-type OS=Canis lupus familiaris GN=CKM PE=1|P05123|KCRM_CANLF	Cytoplasm
BJACESS19946|m.34604	99.1	108.99	24	7	15	7	15	40191	Cystathionine gamma-lyase OS=Sus scrofa GN=CTH PE=2 SV=1	Cytoplasm
BJACESS07288|m.12825	99	92.01	51	5	10	5	10	14277	Cystatin-B OS=Pan troglodytes GN=CSTB PE=3 SV=1	Cytoplasm
tr|T1E6T8|T1E6T8_CROHD	83.3	54.43	17	2	2	2	2	20453	Cysteine and glycine-rich protein 1-like protein OS=Crotalus horridus PE=2 SV=1	Cytoplasm
BJACESS10436|m.18927	98.3	56.6	22	3	3	3	3	16238	Cytidine deaminase OS=Mus musculus GN=Cda PE=1 SV=2	Cytoplasm
BJACESS12524|m.22550	99	67.22	7	4	4	4	4	57363	Cytosol aminopeptidase OS=Mus musculus GN=Lap3 PE=1 SV=3	Cytoplasm
tr|V8NM08|V8NM08_OPHHA	83.8	45.41	4	2	2	2	2	59802	D-3-phosphoglycerate dehydrogenase OS=Ophiophagus hannah GN=PHGDH PE=3 SV=1	Cytoplasm
tr|A0A098M1S1|A0A098M1S1_9SAUR	82.4	38.45	7	2	3	2	3	36107	Delta-aminolevulinic acid dehydratase OS=Hypsiglena sp. JMG-2014 PE=3 SV=1	Cytoplasm
BJARALL26069|m.15037	99.1	88.29	22	10	21	6	6	50550	Desmin OS=Gallus gallus GN=DES PE=1|P02542|DESM_CHICK	Cytoplasm
tr|T1E6R1|T1E6R1_CROHD	98	50.19	6	3	3	3	3	81817	Dipeptidyl peptidase 3 OS=Crotalus horridus PE=2 SV=1	Cytoplasm
tr|V8P1H8|V8P1H8_OPHHA	98.3	70.88	38	4	4	4	4	12172	Dynein light chain 2 cytoplasmic (Fragment) OS=Ophiophagus hannah GN=DYNLL2 PE=4 SV=1	Cytoplasm
tr|J3SC46|J3SC46_CROAD	99.1	109.61	25	10	34	10	34	50201	Elongation factor 1-alpha OS=Crotalus adamanteus PE=2 SV=1	Cytoplasm
tr|U3FCV0|U3FCV0_MICFL	95.6	50.56	14	2	2	2	2	24759	Elongation factor 1-beta OS=Micrurus fulvius PE=2 SV=1	Cytoplasm
tr|T1E5W3|T1E5W3_CROHD	97.8	44.96	8	2	2	2	2	33193	Elongation factor 1-delta-like protein OS=Crotalus horridus PE=2 SV=1	Cytoplasm
tr|T1E6N8|T1E6N8_CROHD	99	69.03	12	5	7	5	7	49884	Elongation factor 1-gamma OS=Crotalus horridus PE=2 SV=1	Cytoplasm
BJARCOR00751|m.19913	99.1	97.02	15	13	16	12	15	99173	Elongation factor 2 OS=Callithrix jacchus GN=EEF2 PE=2|A0SXL6|EF2_CALJA	Cytoplasm
BJACESS26473|m.44573	98.3	47.41	7	3	3	3	3	50724	Elongation factor Tu mitochondrial OS=Bos taurus GN=TUFM PE=1 SV=1	Cytoplasm
tr|U3FZJ8|U3FZJ8_MICFL	99.2	118.67	31	10	13	9	11	46097	Eukaryotic initiation factor 4A-1 OS=Micrurus fulvius PE=2 SV=1	Cytoplasm
BJARALL27115|m.16315	99.2	118.67	33	10	13	9	11	43391	Eukaryotic initiation factor 4A-I OS=Mus musculus GN=Eif4a1 PE=1|P60843|IF4A1_MOUSE	Cytoplasm
tr|U3F619|U3F619_MICFL	84.5	48.06	8	2	2	2	2	36017	Eukaryotic translation initiation factor 2 OS=Micrurus fulvius PE=2 SV=1	Cytoplasm
BJACESS15211|m.27074	84.6	48.06	17	2	2	2	2	16930	Eukaryotic translation initiation factor 2 subunit 1 OS=Gallus gallus GN=EIF2S1 PE=2 SV=2	Cytoplasm
tr|T1E4H5|T1E4H5_CROHD	83.4	33.03	6	2	2	2	2	51293	Eukaryotic translation initiation factor 2 subunit 3-like protein OS=Crotalus horridus PE=2 SV=1	Cytoplasm
BJACESS06267|m.10849	97.6	59.82	7	2	3	2	3	40665	Eukaryotic translation initiation factor 3 subunit H OS=Mus musculus GN=Eif3h PE=1 SV=1	Cytoplasm
tr|T1DKM7|T1DKM7_CROHD	98.7	64.13	14	4	4	4	4	36490	Eukaryotic translation initiation factor 3 subunit I OS=Crotalus horridus GN=EIF3I PE=2 SV=1	Cytoplasm
tr|A0A0B8RP02|A0A0B8RP02_BOIIR	81.5	38	15	2	2	2	2	25068	Eukaryotic translation initiation factor 3 subunit K OS=Boiga irregularis GN=EIF3K PE=3 SV=1	Cytoplasm
tr|J3S5A7|J3S5A7_CROAD	81.5	38	15	2	2	2	2	25004	Eukaryotic translation initiation factor 3 subunit K OS=Crotalus adamanteus GN=EIF3K PE=2 SV=1	Cytoplasm
tr|U3FAX1|U3FAX1_MICFL	81.5	38	15	2	2	2	2	25108	Eukaryotic translation initiation factor 3 subunit K OS=Micrurus fulvius GN=EIF3K PE=2 SV=1	Cytoplasm
tr|U3FAW8|U3FAW8_MICFL	98.9	78.08	37	5	8	5	8	16802	Eukaryotic translation initiation factor 5A OS=Micrurus fulvius PE=2 SV=1	Cytoplasm
BJARALL15199|m.9122	98.3	69.91	16	3	3	3	3	29436	Eukaryotic translation initiation factor 6 OS=Bos taurus GN=EIF6 PE=2|Q9TU47|IF6_BOVIN	Cytoplasm
tr|T1E6P8|T1E6P8_CROHD	98.8	72.2	25	4	6	3	4	27018	F-actin-capping protein subunit alpha-2-like protein OS=Crotalus horridus PE=2 SV=1	Cytoplasm
BJACESS08140|m.14512	99	72.88	18	5	5	5	5	35036	F-actin-capping protein subunit beta OS=Bos taurus GN=CAPZB PE=1 SV=1	Cytoplasm
BJARALL09546|m.5831	83.4	46.75	15	2	2	2	2	15546	Fatty acid-binding protein epidermal OS=Rattus norvegicus GN=Fabp5 PE=1|P55053|FABP5_RAT	Cytoplasm
BJARALL28050|m.17593	98.7	64.31	24	5	5	4	4	21259	Ferritin heavy chain OS=Gallus gallus GN=FTH PE=2|P08267|FRIH_CHICK	Cytoplasm
BJACESS07665|m.13567	98.5	70.41	26	4	5	4	5	20522	Ferritin light chain oocyte isoform OS=Xenopus laevis PE=1 SV=1	Cytoplasm
tr|T1E5R1|T1E5R1_CROHD	98.7	64.31	24	5	5	4	4	21252	Ferritin OS=Crotalus horridus PE=2 SV=1	Cytoplasm
tr|U3F896|U3F896_MICFL	99.1	117.33	8	17	17	16	16	273974	Filamin-A protein 4 OS=Micrurus fulvius PE=2 SV=1	Cytoplasm
BJACESS09705|m.17616	99	95.04	16	4	7	4	7	37695	Fructose-1 6-bisphosphatase 1 OS=Sus scrofa GN=FBP1 PE=1 SV=4	Cytoplasm
BJACESS07984|m.14225	98.9	81.7	60	8	14	8	14	14793	Galectin-1 OS=Cricetulus griseus GN=LGALS1 PE=1 SV=2	Cytoplasm
BJACESS15526|m.27524	98.4	76.71	14	3	6	3	6	37023	GDP-L-fucose synthase OS=Cricetulus griseus GN=TSTA3 PE=2 SV=1	Cytoplasm
BJACESS07605|m.13455	99.1	99.29	30	9	10	5	6	40105	GDP-mannose 4 6 dehydratase OS=Cricetulus griseus GN=GMDS PE=2 SV=1	Cytoplasm
BJARGLA00889|m.21249	99.1	116.07	18	9	13	9	13	77528	Gelsolin OS=Gallus gallus GN=GSN PE=2|O93510|GELS_CHICK	Cytoplasm
tr|V8PJ80|V8PJ80_OPHHA	97.6	49.15	16	2	2	2	2	17078	Glia maturation factor beta (Fragment) OS=Ophiophagus hannah GN=GMFB PE=4 SV=1	Cytoplasm
BJACESS06285|m.10892	98.8	59.23	9	5	5	5	5	62973	Glucose-6-phosphate isomerase OS=Mus musculus GN=Gpi PE=1 SV=4	Cytoplasm
BJACESS05861|m.9957	98.9	68.89	12	4	5	4	5	46732	Glutamine synthetase OS=Gallus gallus GN=GLUL PE=1 SV=1	Cytoplasm
BJACESS06675|m.11658	99.1	127.44	51	11	27	11	27	25320	Glutathione S-transferase P 1 OS=Bufo bufo PE=1 SV=1	Cytoplasm
BJARCER00428|m.18228	99.1	94.91	22	8	8	6	6	43480	Glyceraldehyde-3-phosphate dehydrogenase 2 OS=Danio rerio GN=gapdh-2 PE=2|Q5MJ86|G3P2_DANRE	Cytoplasm
BJACESS05746|m.9694	99.2	135.62	55	18	45	7	18	35750	Glyceraldehyde-3-phosphate dehydrogenase OS=Pelodiscus sinensis GN=GAPDH PE=2 SV=1	Cytoplasm
BJACESS13806|m.24698	99.1	83.04	22	7	9	6	6	38845	Glycerol-3-phosphate dehydrogenase [NAD(+)] cytoplasmic OS=Bos taurus GN=GPD1 PE=2 SV=3	Cytoplasm
tr|A0A0F7ZDU6|A0A0F7ZDU6_CROAD	99	74.26	9	8	8	3	3	98980	Glycogen phosphorylase liver form OS=Crotalus adamanteus PE=2 SV=1	Cytoplasm
BJARALL26316|m.15375	99.1	87.74	20	9	10	3	3	70540	Glycogen phosphorylase muscle form OS=Homo sapiens GN=PYGM PE=1|P11217|PYGM_HUMAN	Cytoplasm
BJACESS09298|m.16822	99.2	156	31	20	46	9	10	72403	Heat shock 70 kDa protein OS=Gallus gallus PE=1 SV=1	Cytoplasm
BJARALL26440|m.15516	99.2	144.45	27	17	43	4	6	73012	Heat shock cognate 71 kDa protein OS=Rattus norvegicus GN=Hspa8 PE=1|P63018|HSP7C_RAT	Cytoplasm
tr|T1E691|T1E691_CROHD	99.1	120.75	28	18	19	12	12	84128	Heat shock protein 90a OS=Crotalus horridus PE=2 SV=1	Cytoplasm
BJARCOR01265|m.20088	84	53.75	22	2	2	2	2	14352	Heat shock protein beta-2 OS=Homo sapiens GN=HSPB2 PE=1|Q16082|HSPB2_HUMAN	Cytoplasm
tr|A0A098LZI8|A0A098LZI8_9SAUR	99.1	120.75	28	18	19	12	12	84367	Heat shock protein HSP 90-alpha 1 OS=Hypsiglena sp. JMG-2014 PE=3 SV=1	Cytoplasm
tr|T1DKW2|T1DKW2_CROHD	88.7	49.36	19	2	2	2	2	14940	Heat-responsive protein 12 OS=Crotalus horridus PE=2 SV=1	Cytoplasm
tr|V8P9P6|V8P9P6_OPHHA	97	60.37	12	2	2	2	2	19240	Heme-binding protein 2 (Fragment) OS=Ophiophagus hannah GN=HEBP2 PE=4 SV=1	Cytoplasm
BJACESS09187|m.16583	99.1	90.19	21	6	8	6	8	47074	Heterogeneous nuclear ribonucleoprotein K OS=Gallus gallus GN=HNRNPK PE=2 SV=1	Cytoplasm
tr|A0A0F7Z9X4|A0A0F7Z9X4_CROAD	99.1	104.63	20	8	10	8	10	46698	Isocitrate dehydrogenase (NADP) cytoplasmic-like protein OS=Crotalus adamanteus PE=2 SV=1	Cytoplasm
BJACESS06364|m.11070	99.2	122.79	29	16	45	5	6	61417	Keratin type II cytoskeletal 75 OS=Homo sapiens GN=KRT75 PE=1 SV=2	Cytoplasm
tr|U3TBE5|U3TBE5_PROFL	99	67.22	7	4	4	4	4	56997	Leucine aminopeptidase (Fragment) OS=Protobothrops flavoviridis PE=2 SV=1	Cytoplasm
BJACESS19880|m.34480	99	85.24	13	5	5	2	2	61883	Leukotriene A-4 hydrolase OS=Homo sapiens GN=LTA4H PE=1 SV=2	Cytoplasm
BJACESS13480|m.24128	99.1	97.06	23	7	7	5	5	38983	L-lactate dehydrogenase A chain OS=Python regius GN=LDHA PE=2 SV=3	Cytoplasm
tr|J3SEL5|J3SEL5_CROAD	99.1	95.59	25	8	11	7	8	36430	L-lactate dehydrogenase OS=Crotalus adamanteus PE=2 SV=1	Cytoplasm
tr|V8PCP5|V8PCP5_OPHHA	95	47.26	6	2	3	2	3	42135	Macrophage-capping protein OS=Ophiophagus hannah GN=Capg PE=4 SV=1	Cytoplasm
BJACESS07079|m.12395	99.1	110.05	29	9	19	9	19	36744	Malate dehydrogenase cytoplasmic OS=Homo sapiens GN=MDH1 PE=1 SV=4	Cytoplasm
BJARCER00384|m.18198	98.3	54.04	5	3	3	3	3	77982	Microtubule-associated protein 2 OS=Mus musculus GN=Map2 PE=1|P20357|MTAP2_MOUSE	Cytoplasm
tr|J3SEV5|J3SEV5_CROAD	96.1	41.42	6	2	2	2	2	53791	Myc box-dependent-interacting protein 1-like OS=Crotalus adamanteus PE=2 SV=1	Cytoplasm
tr|V8NTJ0|V8NTJ0_OPHHA	99	72.06	4	6	10	5	8	182292	Myomesin-1 (Fragment) OS=Ophiophagus hannah GN=Myom1 PE=4 SV=1	Cytoplasm
tr|A0A0F7Z8C0|A0A0F7Z8C0_CROAD	99.1	136.5	59	14	36	14	36	19573	Myosin light chain OS=Crotalus adamanteus PE=2 SV=1	Cytoplasm
tr|V8PBJ1|V8PBJ1_OPHHA	99.1	108.57	18	7	30	4	7	41258	Myosin light polypeptide 6 (Fragment) OS=Ophiophagus hannah GN=MYL6 PE=4 SV=1	Cytoplasm
tr|A0A0B8RR06|A0A0B8RR06_BOIIR	98.8	83.7	38	5	5	5	5	19847	Myosin regulatory light chain 2 smooth muscle minor isoform OS=Boiga irregularis PE=4 SV=1	Cytoplasm
tr|J3S4Q6|J3S4Q6_CROAD	98.8	83.7	38	5	5	5	5	19855	Myosin regulatory light polypeptide 9-like OS=Crotalus adamanteus PE=2 SV=1	Cytoplasm
tr|V8PCQ7|V8PCQ7_OPHHA	98.7	68.96	2	4	5	2	2	231849	Myosin-11 (Fragment) OS=Ophiophagus hannah GN=MYH11 PE=4 SV=1	Cytoplasm
BJARALL20092|m.11216	98.9	125.09	53	8	33	2	10	11651	Myosin-16 OS=Canis lupus familiaris GN=MYH16 PE=3|F1PT61|MYH16_CANLF	Cytoplasm
tr|V8NDN5|V8NDN5_OPHHA	99.2	209.59	35	77	297	10	55	189173	Myosin-7 OS=Ophiophagus hannah GN=MYH7 PE=4 SV=1	Cytoplasm
tr|A0A0F7Z937|A0A0F7Z937_CROAD	99.1	111.26	8	14	15	6	6	227373	Myosin-9-like OS=Crotalus adamanteus PE=2 SV=1	Cytoplasm
tr|T1DLK7|T1DLK7_CROHD	99.1	99.36	30	6	6	6	6	31021	N(G) N(G)-dimethylarginine dimethylaminohydrolase 1-like protein OS=Crotalus horridus PE=2 SV=1	Cytoplasm
tr|V8NRB7|V8NRB7_OPHHA	97	64.18	2	2	3	2	3	120671	Nascent polypeptide-associated complex subunit alpha muscle-specific form OS=Ophiophagus hannah GN=Naca PE=4 SV=1	Cytoplasm
tr|J3S4R3|J3S4R3_CROAD	82.9	41.69	9	2	2	2	2	20954	NEDD8-conjugating enzyme Ubc12-like OS=Crotalus adamanteus PE=2 SV=1	Cytoplasm
tr|V8PH65|V8PH65_OPHHA	96.8	44.29	16	4	5	4	5	22245	Neurocalcin-delta (Fragment) OS=Ophiophagus hannah GN=NCALD PE=4 SV=1	Cytoplasm
tr|V8P1Q0|V8P1Q0_OPHHA	99.1	94.61	12	8	19	5	13	85303	Neurofilament medium polypeptide (Fragment) OS=Ophiophagus hannah GN=NEFM PE=3 SV=1	Cytoplasm
BJARGLA00926|m.21282	99	72.22	12	6	6	6	6	66595	Nucleolin OS=Gallus gallus GN=NCL PE=1|P15771|NUCL_CHICK	Cytoplasm
tr|V8NNE3|V8NNE3_OPHHA	99.1	90.2	39	8	12	8	12	20765	Nucleoside diphosphate kinase (Fragment) OS=Ophiophagus hannah GN=L345_11045 PE=3 SV=1	Cytoplasm
BJARALL23177|m.12927	99.1	118.48	75	13	91	5	35	11925	Parvalbumin beta OS=Boa constrictor PE=1|P02615|PRVB_BOACO	Cytoplasm
BJARALL28054|m.17597	99.1	129.42	69	14	43	14	43	18037	Peptidyl-prolyl cis-trans isomerase A OS=Symphalangus syndactylus GN=PPIA PE=3|Q0ZQK6|PPIA_SYMSY	Cytoplasm
tr|J3S4U4|J3S4U4_CROAD	98.8	69.39	19	4	5	2	2	22327	Peroxiredoxin-1-like OS=Crotalus adamanteus PE=2 SV=1	Cytoplasm
BJACESS07023|m.12285	99.1	125.52	41	12	24	11	22	34140	Peroxiredoxin-4 OS=Mus musculus GN=Prdx4 PE=1 SV=1	Cytoplasm
BJACESS06137|m.10569	99.1	106.31	52	11	14	11	14	26910	Peroxiredoxin-6 OS=Gallus gallus GN=PRDX6 PE=2 SV=3	Cytoplasm
tr|J3S4V0|J3S4V0_CROAD	99	99.62	43	5	9	5	9	21153	Phosphatidylethanolamine-binding protein 1-like OS=Crotalus adamanteus PE=2 SV=1	Cytoplasm
tr|J3SCW1|J3SCW1_CROAD	98.7	64.51	7	3	3	3	3	61489	Phosphoglucomutase-1 OS=Crotalus adamanteus PE=2 SV=1	Cytoplasm
tr|T1DLY0|T1DLY0_CROHD	98.7	64.51	7	3	3	3	3	61475	Phosphoglucomutase-1-like protein OS=Crotalus horridus PE=2 SV=1	Cytoplasm
BJACESS13832|m.24741	98	52.01	5	3	4	3	4	67912	Phosphoglucomutase-2 OS=Homo sapiens GN=PGM2 PE=1 SV=4	Cytoplasm
BJACESS06177|m.10652	99.2	122.01	28	10	13	10	13	46368	Phosphoglycerate kinase OS=Gallus gallus GN=PGK PE=2 SV=2	Cytoplasm
tr|J3S0H9|J3S0H9_CROAD	99.1	100.25	36	8	10	5	5	29088	Phosphoglycerate mutase 1 OS=Crotalus adamanteus PE=2 SV=1	Cytoplasm
BJARCOR01283|m.20097	99.1	87.83	29	7	9	4	4	31467	Phosphoglycerate mutase 2 OS=Homo sapiens GN=PGAM2 PE=1|P15259|PGAM2_HUMAN	Cytoplasm
tr|A0A0F7Z639|A0A0F7Z639_CROAD	98.7	54.24	9	3	3	3	3	40576	Phosphoserine aminotransferase OS=Crotalus adamanteus PE=2 SV=1	Cytoplasm
BJACESS36817|m.59272	96	47.35	12	2	2	2	2	17414	Platelet-activating factor acetylhydrolase IB subunit gamma OS=Bos taurus GN=PAFAH1B3 PE=1 SV=1	Cytoplasm
tr|A0A0B8RU36|A0A0B8RU36_BOIIR	98.1	57.34	5	3	3	3	3	70732	Polyadenylate-binding protein OS=Boiga irregularis PE=3 SV=1	Cytoplasm
BJACESS05173|m.8639	98.7	65.42	15	3	14	3	14	25070	Polyubiquitin-B OS=Pongo pygmaeus GN=UBB PE=3 SV=1	Cytoplasm
tr|U3EQ35|U3EQ35_MICFL	98.7	65.42	9	3	14	3	14	42865	Polyubiquitin-C isoform 2 OS=Micrurus fulvius PE=2 SV=1	Cytoplasm
BJARCOR01570|m.20171	99.1	100.06	46	7	14	7	14	19685	Profilin-1 OS=Rattus norvegicus GN=Pfn1 PE=1|P62963|PROF1_RAT	Cytoplasm
BJARGLA00961|m.21305	91.4	52.23	14	2	3	2	3	18992	Profilin-2 OS=Pongo abelii GN=PFN2 PE=2|Q5R4E2|PROF2_PONAB	Cytoplasm
tr|J3SF21|J3SF21_CROAD	99.1	89.61	21	8	8	8	8	43914	Proliferation-associated protein 2G4-like OS=Crotalus adamanteus PE=2 SV=1	Cytoplasm
BJARALL28170|m.17736	98.7	63.58	14	3	3	3	3	28845	Proteasome activator complex subunit 1 OS=Rattus norvegicus GN=Psme1 PE=2|Q63797|PSME1_RAT	Cytoplasm
tr|J3SCY6|J3SCY6_CROAD	98.4	57.86	10	2	2	2	2	27724	Proteasome activator complex subunit 2-like OS=Crotalus adamanteus PE=2 SV=1	Cytoplasm
tr|U3FWB2|U3FWB2_MICFL	98.4	57.74	8	2	2	2	2	30605	Proteasome subunit alpha type OS=Micrurus fulvius PE=2 SV=1	Cytoplasm
BJACESS11279|m.20399	98.8	51.67	10	3	4	3	4	34089	Proteasome subunit alpha type-1 OS=Homo sapiens GN=PSMA1 PE=1 SV=1	Cytoplasm
BJARALL25487|m.14466	98.4	57.74	8	2	2	2	2	30173	Proteasome subunit alpha type-3 OS=Mus musculus GN=Psma3 PE=1|O70435|PSA3_MOUSE	Cytoplasm
BJACESS14189|m.25395	97.9	56.01	9	2	2	2	2	31167	Proteasome subunit alpha type-4 OS=Homo sapiens GN=PSMA4 PE=1 SV=1	Cytoplasm
BJACESS14543|m.25946	98.6	72.94	17	4	5	4	5	30025	Proteasome subunit alpha type-6 OS=Rattus norvegicus GN=Psma6 PE=1 SV=1	Cytoplasm
BJACESS10424|m.18904	97	63.34	9	2	2	2	2	31305	Proteasome subunit alpha type-7 OS=Bos taurus GN=PSMA7 PE=1 SV=1	Cytoplasm
tr|T1D9L5|T1D9L5_CROHD	98.9	82.17	21	3	4	3	4	22805	Proteasome subunit beta type OS=Crotalus horridus PE=2 SV=1	Cytoplasm
BJARALL10071|m.6127	98.9	93.23	22	4	5	4	5	26390	Proteasome subunit beta type-1 OS=Mus musculus GN=Psmb1 PE=1|O09061|PSB1_MOUSE	Cytoplasm
BJACESS09318|m.16883	98.9	82.17	19	3	4	3	4	24818	Proteasome subunit beta type-2 OS=Bos taurus GN=PSMB2 PE=1 SV=1	Cytoplasm
BJARGLA01333|m.21431	99.1	115.26	36	8	9	8	9	28518	Proteasome subunit beta type-5 OS=Pongo abelii GN=PSMB5 PE=2|Q5R8S2|PSB5_PONAB	Cytoplasm
BJARALL02119|m.1467	97.3	59.35	11	2	3	2	3	24928	Proteasome subunit beta type-6 OS=Bos taurus GN=PSMB6 PE=1|Q3MHN0|PSB6_BOVIN	Cytoplasm
tr|J3SEW3|J3SEW3_CROAD	99.1	87.9	21	6	15	6	15	39013	Protein NDRG2-like OS=Crotalus adamanteus PE=2 SV=1	Cytoplasm
tr|J3RZ00|J3RZ00_CROAD	98.2	55.15	8	2	2	2	2	24755	Protein-L-isoaspartate O-methyltransferase OS=Crotalus adamanteus PE=2 SV=1	Cytoplasm
BJARALL25283|m.14284	98.2	55.15	7	2	2	2	2	26318	Protein-L-isoaspartate(D-aspartate) O-methyltransferase OS=Sus scrofa GN=PCMT1 PE=1|P80895|PIMT_PIG	Cytoplasm
BJARCOR00756|m.19920	97.5	64.18	3	2	3	2	3	91112	Putative nascent polypeptide-associated complex subunit alpha-like protein OS=Homo sapiens GN=NACAP1 PE=5|Q9BZK3|NACP1_HUMAN	Cytoplasm
tr|J3S0J0|J3S0J0_CROAD	98.8	64.44	15	4	9	2	3	33600	Putative phosphopantothenate cysteine ligase OS=Crotalus adamanteus PE=2 SV=1	Cytoplasm
tr|J3SFK6|J3SFK6_CROAD	98.7	65.42	15	3	14	3	14	25806	Putative ubiquitin B OS=Crotalus adamanteus PE=2 SV=1	Cytoplasm
BJARALL18974|m.10696	99.1	131.48	51	12	72	3	33	22331	Putative uncharacterized protein MYH16 OS=Homo sapiens GN=MYH16 PE=1|Q9H6N6|MYH16_HUMAN	Cytoplasm
BJACESS16171|m.28610	85.2	47.67	8	2	3	2	3	38048	Pyridoxal kinase OS=Mus musculus GN=Pdxk PE=1 SV=1	Cytoplasm
BJARALL25960|m.14874	99.1	95.79	14	5	5	5	5	57354	Pyruvate kinase PKM OS=Homo sapiens GN=PKM PE=1|P14618|KPYM_HUMAN	Cytoplasm
BJARALL08182|m.5035	99.2	120.6	36	12	13	12	13	51325	Rab GDP dissociation inhibitor beta OS=Bos taurus GN=GDI2 PE=2|P50397|GDIB_BOVIN	Cytoplasm
tr|T1E593|T1E593_CROHD	99.1	110.31	50	9	11	2	2	22724	Ras-related protein Rab-1A OS=Crotalus horridus PE=2 SV=1	Cytoplasm
tr|T1E4K1|T1E4K1_CROHD	93.6	44.78	12	2	3	2	3	23520	Ras-related protein Rab-7a-like protein OS=Crotalus horridus PE=2 SV=1	Cytoplasm
BJACESS07001|m.12246	99	97.27	35	5	7	5	7	23334	Rho GDP-dissociation inhibitor 1 OS=Rattus norvegicus GN=Arhgdia PE=1 SV=1	Cytoplasm
BJACESS14006|m.25063	88.6	49.36	17	2	2	2	2	15967	Ribonuclease UK114 OS=Homo sapiens GN=HRSP12 PE=1 SV=1	Cytoplasm
tr|A0A0B8RQ82|A0A0B8RQ82_BOIIR	99	67.47	12	4	4	4	4	52805	Selenium binding protein 1 OS=Boiga irregularis PE=4 SV=1	Cytoplasm
tr|A0A0B8RQ78|A0A0B8RQ78_BOIIR	98.4	56.54	5	2	2	2	2	49584	Septin 7 OS=Boiga irregularis PE=3 SV=1	Cytoplasm
tr|J3SEE8|J3SEE8_CROAD	97.7	46.93	10	3	3	3	3	31333	S-formylglutathione hydrolase-like OS=Crotalus adamanteus PE=2 SV=1	Cytoplasm
tr|V8NLM8|V8NLM8_OPHHA	45.7	27.86	6	2	2	2	2	18282	SH3 domain-binding glutamic acid-rich-like protein (Fragment) OS=Ophiophagus hannah GN=SH3BGRL PE=4 SV=1	Cytoplasm
tr|V8NNB0|V8NNB0_OPHHA	96.5	43.76	10	3	3	3	3	32181	Small nuclear ribonucleoprotein Sm D2 (Fragment) OS=Ophiophagus hannah GN=SNRPD2 PE=4 SV=1	Cytoplasm
tr|U3FB45|U3FB45_MICFL	99.1	90.53	34	6	10	6	10	21537	Sorcin-like protein OS=Micrurus fulvius PE=2 SV=1	Cytoplasm
tr|T1DKY6|T1DKY6_CROHD	99	94.49	6	14	15	11	11	282800	Spectrin alpha chain brain-like protein OS=Crotalus horridus PE=2 SV=1	Cytoplasm
tr|V8PJJ1|V8PJJ1_OPHHA	99	77.59	4	7	7	2	2	262662	Spectrin beta chain brain 1 (Fragment) OS=Ophiophagus hannah GN=SPTBN1 PE=4 SV=1	Cytoplasm
BJACESS09356|m.16962	98.2	59.11	20	3	3	3	3	18658	S-phase kinase-associated protein 1 OS=Xenopus laevis GN=skp1 PE=1 SV=3	Cytoplasm
BJARALL26982|m.16096	99.1	136.12	29	20	30	20	30	103142	Staphylococcal nuclease domain-containing protein 1 OS=Bos taurus GN=SND1 PE=1|Q863B3|SND1_BOVIN	Cytoplasm
BJARCOR01680|m.20198	99.1	110.89	61	12	23	12	23	18273	Superoxide dismutase [Cu-Zn] OS=Caretta caretta PE=1|P80174|SODC_CARCR	Cytoplasm
BJARGLA00997|m.21318	91.6	43.08	6	2	2	2	2	47614	T-complex protein 1 subunit zeta OS=Gallus gallus GN=CCT6 PE=1|Q5ZJ54|TCPZ_CHICK	Cytoplasm
BJACESS09159|m.16517	92.1	39.98	8	2	2	2	2	35818	Thioredoxin domain-containing protein 5 OS=Mus musculus GN=Txndc5 PE=1 SV=2	Cytoplasm
BJARGLA01795|m.21583	98.7	65.86	17	4	17	4	17	21951	Thioredoxin OS=Ophiophagus hannah GN=TXN PE=3|Q98TX1|THIO_OPHHA	Cytoplasm
tr|J3S5C5|J3S5C5_CROAD	99.1	104.89	25	8	17	8	17	37686	Transaldolase OS=Crotalus adamanteus PE=2 SV=1	Cytoplasm
tr|J3S9S3|J3S9S3_CROAD	99.1	115.5	54	10	21	10	21	22164	Transgelin OS=Crotalus adamanteus PE=2 SV=1	Cytoplasm
tr|A0A0B8RWU0|A0A0B8RWU0_BOIIR	82.3	41.53	12	2	3	2	3	19493	Translationally-controlled tumor protein OS=Boiga irregularis PE=4 SV=1	Cytoplasm
BJARRIM00717|m.22864	99.2	152.95	80	18	39	5	11	26910	Triosephosphate isomerase OS=Gallus gallus GN=TPI1 PE=1|P00940|TPIS_CHICK	Cytoplasm
BJACESS08901|m.16011	99.1	122.6	46	20	68	3	9	29998	Tropomyosin beta chain OS=Gallus gallus GN=TPM2 PE=1 SV=1	Cytoplasm
tr|A0A0F7Z1U0|A0A0F7Z1U0_CROAD	99.1	124.68	47	17	38	2	4	28593	Tropomyosin OS=Crotalus adamanteus PE=2 SV=1	Cytoplasm
tr|T1DHS3|T1DHS3_CROHD	99	100.59	39	5	7	5	7	18173	Troponin C skeletal muscle OS=Crotalus horridus PE=2 SV=1	Cytoplasm
tr|J3SFI7|J3SFI7_CROAD	99.1	102.15	31	8	20	8	20	27722	Troponin T fast skeletal muscle isoforms-like OS=Crotalus adamanteus PE=2 SV=1	Cytoplasm
tr|A0A0B8RPP1|A0A0B8RPP1_BOIIR	99.2	129.39	58	19	34	2	4	49671	Tubulin beta-5 chain OS=Boiga irregularis PE=3 SV=1	Cytoplasm
tr|A0A0F7Z3D0|A0A0F7Z3D0_CROAD	98.7	65.42	35	3	14	3	14	10986	Ubiquitin C OS=Crotalus adamanteus PE=2 SV=1	Cytoplasm
BJARALL28000|m.17516	98.9	78.27	25	6	6	6	6	25702	Ubiquitin carboxyl-terminal hydrolase isozyme L1 OS=Monodelphis domestica GN=UCHL1 PE=3|P50103|UCHL1_MONDO	Cytoplasm
BJARGLA02534|m.21848	98.7	65.42	20	3	14	3	14	20013	Ubiquitin-40S ribosomal protein S27a OS=Gallus gallus GN=RPS27A PE=2|P79781|RS27A_CHICK	Cytoplasm
tr|U3FZ24|U3FZ24_MICFL	98.6	65.42	27	3	14	3	14	14716	Ubiquitin-60S ribosomal protein L40 OS=Micrurus fulvius PE=2 SV=1	Cytoplasm
tr|J3S5G0|J3S5G0_CROAD	99.1	94.55	8	7	7	7	7	119000	Ubiquitin-like modifier activating enzyme 1 OS=Crotalus adamanteus PE=2 SV=1	Cytoplasm
tr|T2HPR3|T2HPR3_OVOOK	99.1	111.26	8	14	15	6	6	227345	Uncharacterized protein OS=Ovophis okinavensis PE=2 SV=1	Cytoplasm
tr|T2HQC4|T2HQC4_PROFL	99.2	251.7	49	128	570	53	289	224553	Uncharacterized protein OS=Protobothrops flavoviridis PE=2 SV=1	Cytoplasm
tr|J3SDP7|J3SDP7_CROAD	96.5	43.18	2	2	2	2	2	141792	Vigilin-like OS=Crotalus adamanteus PE=2 SV=1	Cytoplasm
BJARALL27937|m.17387	99.2	144.22	50	24	75	4	6	52796	Vimentin OS=Gallus gallus GN=VIM PE=3|P09654|VIME_CHICK	Cytoplasm
tr|A0A0B8RPF7|A0A0B8RPF7_BOIIR	97.9	41.8	3	2	2	2	2	66053	WD repeat-containing protein 1 OS=Boiga irregularis PE=4 SV=1	Cytoplasm
BJACESS05452|m.9118	99.2	167.17	47	32	115	27	93	76466	78 kDa glucose-regulated protein OS=Gallus gallus GN=HSPA5 PE=1 SV=1	Endoplasmic reticulum
BJARALL26665|m.15710	85.7	51.45	13	2	2	2	2	22084	B-cell receptor-associated protein 29 OS=Homo sapiens GN=BCAP29 PE=1|Q9UHQ4|BAP29_HUMAN	Endoplasmic reticulum
BJARALL27997|m.17512	99	77.09	21	6	10	6	10	32368	B-cell receptor-associated protein 31 OS=Homo sapiens GN=BCAP31 PE=1|P51572|BAP31_HUMAN	Endoplasmic reticulum
BJACESS10185|m.18478	99.1	116.91	21	13	16	13	16	70629	Calnexin OS=Pongo abelii GN=CANX PE=2 SV=2	Endoplasmic reticulum
BJACESS01574|m.2421	99.2	135.49	44	16	38	16	38	50974	Calreticulin OS=Sus scrofa GN=CALR PE=1 SV=3	Endoplasmic reticulum
BJARGLA00879|m.21241	98.8	67.44	10	3	3	3	3	48742	DnaJ homolog subfamily C member 3 OS=Gallus gallus GN=DNAJC3 PE=2|Q5ZI13|DNJC3_CHICK	Endoplasmic reticulum
tr|T1DNA4|T1DNA4_CROHD	99.1	102.9	16	8	9	8	9	67654	Dolichyl-diphosphooligosaccharide--protein glycosyltransferase subunit 1 OS=Crotalus horridus PE=2 SV=1	Endoplasmic reticulum
tr|T1DLM9|T1DLM9_CROHD	91	37.07	18	2	3	2	3	13090	Dolichyl-diphosphooligosaccharide--protein glycosyltransferase subunit DAD1 OS=Crotalus horridus PE=2 SV=1	Endoplasmic reticulum
BJACESS14018|m.25081	99.1	86.65	30	6	7	6	7	26859	Endoplasmic reticulum resident protein 29 OS=Homo sapiens GN=ERP29 PE=1 SV=4	Endoplasmic reticulum
BJACESS08331|m.14889	99	72.29	19	5	5	5	5	35278	Endoplasmic reticulum-Golgi intermediate compartment protein 1 OS=Homo sapiens GN=ERGIC1 PE=1 SV=1	Endoplasmic reticulum
BJACESS14794|m.26385	98.7	59.06	10	4	5	3	4	51046	Epoxide hydrolase 1 OS=Sus scrofa GN=EPHX1 PE=2 SV=1	Endoplasmic reticulum
tr|A0A0B8RXS8|A0A0B8RXS8_BOIIR	89.8	58.06	7	2	2	2	2	37606	Erlin-2-like protein OS=Boiga irregularis PE=4 SV=1	Endoplasmic reticulum
BJACESS14249|m.25487	83.1	42.74	11	2	2	2	2	22511	GTP-binding protein SAR1a OS=Pongo abelii GN=SAR1A PE=2 SV=1	Endoplasmic reticulum
BJARGLA00446|m.21018	99	78.68	11	8	8	8	8	111697	Hypoxia up-regulated protein 1 OS=Gallus gallus GN=HYOU1 PE=2|Q5ZLK7|HYOU1_CHICK	Endoplasmic reticulum
BJARALL27909|m.17312	93.1	49.19	15	2	3	2	3	23225	Membrane-associated progesterone receptor component 1 OS=Gallus gallus GN=PGRMC1 PE=2|Q5ZKN2|PGRC1_CHICK	Endoplasmic reticulum
tr|J3S8U1|J3S8U1_CROAD	96	53.71	3	2	2	2	2	107554	Neutral alpha-glucosidase AB-like OS=Crotalus adamanteus PE=2 SV=1	Endoplasmic reticulum
BJARALL27179|m.16418	99.1	117.72	50	9	20	9	20	23973	Peptidyl-prolyl cis-trans isomerase B OS=Homo sapiens GN=PPIB PE=1|P23284|PPIB_HUMAN	Endoplasmic reticulum
BJARALL04556|m.3081	99.2	172.65	63	31	97	31	97	58465	Protein disulfide-isomerase A3 OS=Gallus gallus GN=PDIA3 PE=2|Q8JG64|PDIA3_CHICK	Endoplasmic reticulum
BJARALL27066|m.16214	99.1	102.57	22	10	11	2	2	54772	Protein disulfide-isomerase A4 OS=Bos taurus GN=PDIA4 PE=2|Q29RV1|PDIA4_BOVIN	Endoplasmic reticulum
tr|T1DM06|T1DM06_CROHD	98	54.33	6	3	3	3	3	60927	Protein disulfide-isomerase A5 OS=Crotalus horridus PE=2 SV=1	Endoplasmic reticulum
BJARALL27085|m.16264	99.2	138.99	39	16	30	16	30	50034	Protein disulfide-isomerase A6 OS=Homo sapiens GN=PDIA6 PE=1|Q15084|PDIA6_HUMAN	Endoplasmic reticulum
tr|T1E4U3|T1E4U3_CROHD	99.2	172.65	66	31	97	31	97	55892	Protein disulfide-isomerase OS=Crotalus horridus PE=2 SV=1	Endoplasmic reticulum
BJACESS07861|m.13952	82.8	46.39	26	2	2	2	2	10072	Protein transport protein Sec61 subunit beta OS=Pongo abelii GN=SEC61B PE=3 SV=3	Endoplasmic reticulum
BJACESS07534|m.13313	99.1	92.11	41	7	11	7	11	23522	Ras-related protein Rab-2A OS=Gallus gallus GN=RAB2A PE=2 SV=1	Endoplasmic reticulum
BJACESS09346|m.16938	99.1	111.51	36	9	9	9	9	35926	Retinol dehydrogenase 16 OS=Homo sapiens GN=RDH16 PE=1 SV=2	Endoplasmic reticulum
tr|A0A0B8RWB5|A0A0B8RWB5_BOIIR	99	90	42	8	15	8	15	20240	Signal peptidase complex catalytic subunit SEC11 OS=Boiga irregularis PE=3 SV=1	Endoplasmic reticulum
BJACESS08315|m.14864	99.1	100.01	31	7	9	5	7	22922	Signal peptidase complex subunit 2 OS=Canis lupus familiaris GN=SPCS2 PE=1 SV=1	Endoplasmic reticulum
BJARALL08499|m.5228	99	81.18	22	5	15	5	15	29956	Signal peptidase complex subunit 3 OS=Gallus gallus GN=SPC22 PE=1|P28687|SPCS3_CHICK	Endoplasmic reticulum
tr|A0A0B8RWT7|A0A0B8RWT7_BOIIR	99.1	111.01	19	12	12	9	9	89334	Transitional endoplasmic reticulum ATPase OS=Boiga irregularis PE=3 SV=1	Endoplasmic reticulum
tr|A0A0B8RVP1|A0A0B8RVP1_BOIIR	94.5	38.89	10	2	2	2	2	20220	Translocon-associated protein subunit beta OS=Boiga irregularis PE=3 SV=1	Endoplasmic reticulum
tr|J3SDC4|J3SDC4_CROAD	94.5	38.89	10	2	2	2	2	20278	Translocon-associated protein subunit beta OS=Crotalus adamanteus PE=2 SV=1	Endoplasmic reticulum
tr|A0A0F7Z232|A0A0F7Z232_CROAD	99.1	103.68	8	9	12	2	4	173855	UDP-glucose	Endoplasmic reticulum
BJARALL27843|m.17206	45.7	27.86	5	2	2	2	2	21791	SH3 domain-binding glutamic acid-rich-like protein OS=Pongo abelii GN=SH3BGRL PE=3|Q5RFN7|SH3L1_PONAB	Exosome
BJACESS05405|m.9037	99.1	115.5	51	10	21	10	21	23314	Transgelin-2 OS=Mus musculus GN=Tagln2 PE=1 SV=4	Exosome
BJACESS06288|m.10903	99.1	116.53	53	8	23	5	13	22744	ADP-ribosylation factor 1 OS=Rattus norvegicus GN=Arf1 PE=1 SV=2	Golgi
BJARALL25249|m.14256	99.1	116.53	50	8	23	5	13	23370	ADP-ribosylation factor 3 OS=Takifugu rubripes GN=arf3 PE=3|P61207|ARF3_TAKRU	Golgi
tr|V8PEI6|V8PEI6_OPHHA	99.1	115.85	55	7	16	4	6	20542	ADP-ribosylation factor 4 OS=Ophiophagus hannah GN=ARF4 PE=3 SV=1	Golgi
BJACESS21500|m.37001	83.8	52.21	12	2	2	2	2	20081	Glucosamine 6-phosphate N-acetyltransferase OS=Pongo abelii GN=GNPNAT1 PE=2 SV=2	Golgi
BJACESS15737|m.27876	97.7	61.1	7	2	2	2	2	38347	Vesicular integral-membrane protein VIP36 OS=Canis lupus familiaris GN=LMAN2 PE=1 SV=1	Golgi
tr|J3S8W7|J3S8W7_CROAD	98.9	87.9	47	6	22	2	8	15563	Hemoglobin subunit alpha 1 OS=Crotalus adamanteus PE=2 SV=1	Hemoglobin complex
tr|A0A098LYB7|A0A098LYB7_9SAUR	99	103.11	39	9	42	3	19	16144	Hemoglobin subunit beta-1 OS=Hypsiglena sp. JMG-2014 PE=3 SV=1	Hemoglobin complex
BJARALL11833|m.7077	99.1	97.42	45	7	43	4	18	17642	Hemoglobin subunit beta-2 OS=Naja naja GN=HBB2 PE=1|P22743|HBB2_NAJNA	Hemoglobin complex
BJACESS29851|m.49393	98.8	59.09	18	5	6	5	6	37305	Aldo-keto reductase family 1 member B10 OS=Homo sapiens GN=AKR1B10 PE=1 SV=2	Lysosome
tr|A0A098M1N2|A0A098M1N2_9SAUR	97.2	51.83	4	2	2	2	2	68576	ATPase H+ transporting lysosomal 70kDa V1 subunit A OS=Hypsiglena sp. JMG-2014 PE=3 SV=1	Lysosome
BJACESS07363|m.12982	98.7	74.76	14	3	6	3	6	30358	Cathepsin D OS=Gallus gallus GN=CTSD PE=1 SV=1	Lysosome
tr|J3S8J6|J3S8J6_CROAD	98.3	75.94	8	3	6	3	6	52176	Dipeptidyl peptidase 1 OS=Crotalus adamanteus PE=2 SV=1	Lysosome
BJARALL18866|m.10659	98.5	53.76	54	4	5	4	5	11257	N(4)-(beta-N-acetylglucosaminyl)-L-asparaginase OS=Homo sapiens GN=AGA PE=1|P20933|ASPG_HUMAN	Lysosome
tr|J3S476|J3S476_CROAD	99.1	89.47	17	6	6	6	6	47734	Adenosylhomocysteinase OS=Crotalus adamanteus PE=2 SV=1	Membrane
tr|J3RYD0|J3RYD0_CROAD	84.2	56.1	6	2	2	2	2	52089	Adenylyl cyclase-associated protein OS=Crotalus adamanteus PE=2 SV=1	Membrane
tr|A0A0F7Z4L6|A0A0F7Z4L6_CROAD	98.9	70.92	12	3	7	3	7	32884	ADP/ATP translocase 2-like protein OS=Crotalus adamanteus PE=2 SV=1	Membrane
tr|A0A098M1U7|A0A098M1U7_9SAUR	79.2	33.88	13	2	2	2	2	20140	ADP-ribosylation factor 6 OS=Hypsiglena sp. JMG-2014 PE=4 SV=1	Membrane
tr|J3SBS4|J3SBS4_CROAD	98.5	48.04	9	3	3	3	3	37563	Alcohol dehydrogenase (NADP+)-like protein OS=Crotalus adamanteus PE=2 SV=1	Membrane
tr|A0A0F7ZD91|A0A0F7ZD91_CROAD	99.1	131.4	20	16	20	16	20	109903	Aminopeptidase A OS=Crotalus adamanteus PE=2 SV=1	Membrane
BJACESS20024|m.34726	98.4	49.48	7	2	2	2	2	35808	Annexin A4 OS=Bos taurus GN=ANXA4 PE=1 SV=2	Membrane
tr|J3SBX1|J3SBX1_CROAD	99	73.51	13	5	5	5	5	54182	Calcium/calmodulin-dependent protein kinase type II delta chain OS=Crotalus adamanteus PE=2 SV=1	Membrane
tr|T1D8U4|T1D8U4_CROHD	99.1	161.32	28	26	45	18	31	109983	Calcium-transporting ATPase OS=Crotalus horridus PE=2 SV=1	Membrane
tr|A0A0F7ZEE9|A0A0F7ZEE9_CROAD	79.6	40.76	8	2	5	2	5	28607	CD151 antigen-like protein OS=Crotalus adamanteus PE=2 SV=1	Membrane
tr|J3S8C1|J3S8C1_CROAD	97.9	45.48	6	3	3	3	3	65574	CD166 antigen-like OS=Crotalus adamanteus PE=2 SV=1	Membrane
tr|T1E675|T1E675_CROHD	99	76.34	25	4	4	4	4	21201	Cell division control protein 42 OS=Crotalus horridus PE=2 SV=1	Membrane
BJACESS06815|m.11898	99.1	91.45	34	6	7	6	7	27075	Chloride intracellular channel protein 1 OS=Homo sapiens GN=CLIC1 PE=1 SV=4	Membrane
tr|A0A0F7Z9F3|A0A0F7Z9F3_CROAD	99.1	95.97	11	13	13	13	13	191595	Clathrin heavy chain 1 OS=Crotalus adamanteus PE=2 SV=1	Membrane
BJACESS09810|m.17805	98.6	48.41	9	3	4	3	4	38584	Dehydrogenase/reductase SDR family member 7 OS=Homo sapiens GN=DHRS7 PE=1 SV=1	Membrane
BJARGLA00898|m.21260	98.2	64.32	7	3	4	3	4	46985	Dipeptidase 2 OS=Mus musculus GN=Dpep2 PE=1|Q8C255|DPEP2_MOUSE	Membrane
BJACESS17553|m.30903	98.2	64.32	8	3	4	3	4	39835	Dipeptidase 3 OS=Rattus norvegicus GN=Dpep3 PE=2 SV=1	Membrane
BJARALL14033|m.8408	97.9	53.9	8	2	2	2	2	31796	EH domain-containing protein 2 OS=Mus musculus GN=Ehd2 PE=1|Q8BH64|EHD2_MOUSE	Membrane
BJACESS05571|m.9376	99	77.4	19	7	17	7	17	37789	Epithelial cell adhesion molecule OS=Mus musculus GN=Epcam PE=1 SV=1	Membrane
tr|T1DMR7|T1DMR7_CROHD	83.8	46.95	7	2	2	2	2	30847	Erythrocyte band 7 integral membrane protein OS=Crotalus horridus PE=2 SV=1	Membrane
BJARALL04731|m.3160	96.5	42.41	15	2	2	2	2	15272	Estradiol 17-beta-dehydrogenase 2 OS=Mus musculus GN=Hsd17b2 PE=1|P51658|DHB2_MOUSE	Membrane
BJARGLA00925|m.21281	99	73.22	11	5	6	5	6	58342	Ezrin OS=Homo sapiens GN=EZR PE=1|P15311|EZRI_HUMAN	Membrane
tr|T1DN14|T1DN14_CROHD	99	84.79	14	5	5	5	5	47173	Flotillin 2-like protein OS=Crotalus horridus PE=2 SV=1	Membrane
BJARALL16082|m.9644	99	84.79	15	5	5	5	5	43266	Flotillin-2 OS=Rattus norvegicus GN=Flot2 PE=1|Q9Z2S9|FLOT2_RAT	Membrane
tr|T1DMY3|T1DMY3_CROHD	99.1	91.32	24	7	10	4	5	40629	Guanine nucleotide-binding protein G(I) subunit alpha-2 OS=Crotalus horridus PE=2 SV=1	Membrane
tr|T1DBT0|T1DBT0_CROHD	98.6	65.41	13	4	6	4	6	37439	Guanine nucleotide-binding protein G(I)/G(S)/G(T) subunit beta-2-like protein OS=Crotalus horridus PE=2 SV=1	Membrane
tr|I7GY32|I7GY32_ELAQU	99.1	91.32	26	7	10	4	5	36966	Guanine nucleotide-binding protein G(I2) subunit alpha (Fragment) OS=Elaphe quadrivirgata PE=2 SV=1	Membrane
tr|J3S4G7|J3S4G7_CROAD	99	76.49	17	5	7	2	2	40671	Guanine nucleotide-binding protein G(K) subunit alpha-like OS=Crotalus adamanteus PE=2 SV=1	Membrane
tr|A0A098LYA3|A0A098LYA3_9SAUR	98.9	62.84	17	5	5	5	5	42076	Guanine nucleotide-binding protein subunit alpha-11 OS=Hypsiglena sp. JMG-2014 PE=4 SV=1	Membrane
tr|U3FWW7|U3FWW7_MICFL	99.1	117.55	63	12	17	12	17	35091	Guanine nucleotide-binding protein subunit beta-2 OS=Micrurus fulvius PE=2 SV=1	Membrane
tr|U3FC89|U3FC89_MICFL	99.1	89.11	22	5	8	5	8	31504	Malectin OS=Micrurus fulvius PE=2 SV=1	Membrane
tr|J3SF20|J3SF20_CROAD	93.2	49.19	16	2	3	2	3	21679	Membrane-associated progesterone receptor component 1 OS=Crotalus adamanteus PE=2 SV=1	Membrane
tr|A0A0B8RVA1|A0A0B8RVA1_CROHD	76.8	43.5	8	2	2	2	2	23440	Membrane-associated progesterone receptor component 2-like protein OS=Crotalus horridus PE=4 SV=1	Membrane
BJARALL24857|m.13779	99.1	98.54	33	8	47	8	47	24076	Myelin basic protein OS=Gallus gallus GN=MBP PE=1|P15720|MBP_CHICK	Membrane
BJARALL25187|m.14179	98.8	102.67	25	7	63	7	63	21569	Myelin protein P0 OS=Mus musculus GN=Mpz PE=1|P27573|MYP0_MOUSE	Membrane
BJACESS12398|m.22335	97.9	58.64	6	2	2	2	2	46628	Neutral cholesterol ester hydrolase 1 OS=Bos taurus GN=NCEH1 PE=2 SV=2	Membrane
tr|A0A0F7ZBX2|A0A0F7ZBX2_CROAD	84	54.58	8	2	2	2	2	42220	Polymerase I and transcript release factor-like OS=Crotalus adamanteus PE=2 SV=1	Membrane
BJACESS11826|m.21346	99.1	103.03	58	11	13	11	13	21010	Protein deglycase DJ-1 OS=Gallus gallus GN=PARK7 PE=2 SV=1	Membrane
tr|U3FCJ3|U3FCJ3_MICFL	98.2	45.36	3	3	3	3	3	189383	Ras GTPase-activating-like protein IQGAP1 OS=Micrurus fulvius PE=2 SV=1	Membrane
BJACESS15751|m.27909	99	87.65	24	6	7	6	7	27751	Ras-related C3 botulinum toxin substrate 1 OS=Rattus norvegicus GN=Rac1 PE=1 SV=1	Membrane
tr|V8P3N3|V8P3N3_OPHHA	98.9	70.69	19	4	4	3	3	25962	Ras-related protein Rab-27B (Fragment) OS=Ophiophagus hannah GN=RAB27B PE=3 SV=1	Membrane
BJARALL08200|m.5052	99.1	95.36	38	7	14	5	11	23566	Ras-related protein Rab-5B OS=Gallus gallus GN=RAB5B PE=2|Q5ZHW4|RAB5B_CHICK	Membrane
tr|U3ERF4|U3ERF4_MICFL	98.7	71.42	19	3	3	3	3	23189	Ras-related protein R-Ras2 OS=Micrurus fulvius PE=2 SV=1	Membrane
tr|V8PAL1|V8PAL1_OPHHA	97.9	62.35	41	3	4	3	4	8429	Receptor expression-enhancing protein 5 OS=Ophiophagus hannah GN=REEP5 PE=4 SV=1	Membrane
BJACESS18986|m.33183	97	69.68	21	2	5	2	5	13276	Sperm acrosome membrane-associated protein 4 OS=Bos taurus GN=SPACA4 PE=2 SV=1	Membrane
tr|V8PBS6|V8PBS6_OPHHA	83.9	47.31	7	2	3	2	3	37587	Synaptic vesicle membrane protein VAT-1-like protein (Fragment) OS=Ophiophagus hannah GN=VAT1 PE=4 SV=1	Membrane
tr|A0A0B8RWM3|A0A0B8RWM3_BOIIR	96.6	62.21	12	3	4	3	4	21867	Transforming protein RhoA OS=Boiga irregularis PE=4 SV=1	Membrane
BJARALL28064|m.17609	96.6	62.21	12	3	4	3	4	21782	Transforming protein RhoA OS=Rattus norvegicus GN=Rhoa PE=1|P61589|RHOA_RAT	Membrane
tr|J3S1D7|J3S1D7_CROAD	98.6	71.62	26	3	8	3	8	18988	Translocon-associated protein subunit delta OS=Crotalus adamanteus PE=2 SV=1	Membrane
BJARGLA00479|m.21049	99.1	109.56	40	8	15	8	15	24495	Transmembrane emp24 domain-containing protein 10 OS=Mus musculus GN=Tmed10 PE=1|Q9D1D4|TMEDA_MOUSE	Membrane
tr|U3FVS9|U3FVS9_MICFL	99.1	98.74	33	7	7	7	7	22651	Transmembrane emp24 domain-containing protein 2 OS=Micrurus fulvius PE=2 SV=1	Membrane
BJACESS12763|m.23003	98.4	54.48	15	3	4	3	4	25089	Transmembrane emp24 domain-containing protein 7 OS=Homo sapiens GN=TMED7 PE=1 SV=2	Membrane
tr|Q8UW24|Q8UW24_HYDHA	82.8	46.39	26	2	2	2	2	10058	Transport protein Sec61 beta subunit OS=Hydrophis hardwickii PE=2 SV=1	Membrane
BJACESS10515|m.19070	98.9	66.67	8	6	6	6	6	106943	UPF0577 protein KIAA1324 OS=Homo sapiens GN=KIAA1324 PE=2 SV=2	Membrane
tr|U3FZ10|U3FZ10_MICFL	80.9	41.27	8	2	2	2	2	24886	Vesicle-trafficking protein SEC22b OS=Micrurus fulvius PE=2 SV=1	Membrane
tr|J3S9W8|J3S9W8_CROAD	97.7	61.1	7	2	2	2	2	37628	Vesicular integral-membrane protein VIP36 OS=Crotalus adamanteus PE=2 SV=1	Membrane
tr|A0A0B8RVG4|A0A0B8RVG4_BOIIR	99	65.83	20	4	6	4	6	30864	Voltage-dependent anion-selective channel protein 1-like protein OS=Boiga irregularis PE=4 SV=1	Membrane
tr|U3FZS6|U3FZS6_MICFL	99.2	127.44	58	12	22	12	22	31963	Voltage-dependent anion-selective channel protein 2-like protein OS=Micrurus fulvius PE=2 SV=1	Membrane
tr|V8NXK1|V8NXK1_OPHHA	99	76.93	19	4	6	4	6	31822	Voltage-dependent anion-selective channel protein 3 OS=Ophiophagus hannah GN=VDAC3 PE=4 SV=1	Membrane
tr|U3F5K8|U3F5K8_MICFL	99	76.93	19	4	6	4	6	31779	Voltage-dependent anion-selective channel protein OS=Micrurus fulvius PE=2 SV=1	Membrane
tr|J3S1P1|J3S1P1_CROAD	97.3	51.83	4	2	2	2	2	68553	V-type proton ATPase catalytic subunit A-like OS=Crotalus adamanteus PE=2 SV=1	Membrane
BJACESS10216|m.18538	98.7	52.81	17	3	3	3	3	25771	V-type proton ATPase subunit E 1 OS=Macaca fascicularis GN=ATP6V1E1 PE=2 SV=1	Membrane
tr|A0A0B8RW91|A0A0B8RW91_BOIIR	80	39.54	8	2	3	2	3	36376	Zinc transporter ZIP11 isoform 1 OS=Boiga irregularis PE=4 SV=1	Membrane
tr|T1DKV9|T1DKV9_CROHD	98.8	79.6	49	5	15	5	15	11075	10 kDa heat shock protein mitochondrial OS=Crotalus horridus PE=2 SV=1	Mitochondria
BJACESS16378|m.29008	99.1	105.8	41	10	11	10	11	37554	2 4-dienoyl-CoA reductase mitochondrial OS=Mus musculus GN=Decr1 PE=1 SV=1	Mitochondria
tr|J3SE64|J3SE64_CROAD	95.8	48.02	6	2	2	2	2	45804	2-amino-3-ketobutyrate coenzyme A ligase mitochondrial OS=Crotalus adamanteus PE=2 SV=1	Mitochondria
BJACESS08310|m.14854	99.1	120.09	61	10	13	10	13	27569	3-hydroxyacyl-CoA dehydrogenase type-2 OS=Bos taurus GN=HSD17B10 PE=1 SV=3	Mitochondria
tr|T1DKE8|T1DKE8_CROHD	98.8	89.03	20	4	4	4	4	35006	3-hydroxyisobutyrate dehydrogenase OS=Crotalus horridus PE=2 SV=1	Mitochondria
BJARALL26608|m.15675	97.8	56.9	11	2	2	2	2	21964	3-hydroxyisobutyryl-CoA hydrolase mitochondrial OS=Xenopus laevis GN=hibch PE=2|A2VDC2|HIBCH_XENLA	Mitochondria
BJARALL27945|m.17403	99	90.83	13	5	5	5	5	42694	3-ketoacyl-CoA thiolase mitochondrial OS=Mus musculus GN=Acaa2 PE=1|Q8BWT1|THIM_MOUSE	Mitochondria
BJACESS33282|m.54439	98	46.27	13	3	3	3	3	24011	5-demethoxyubiquinone hydroxylase mitochondrial OS=Bos taurus GN=COQ7 PE=2 SV=1	Mitochondria
tr|A0A0F7ZA41|A0A0F7ZA41_CROAD	98.9	73.49	9	4	4	4	4	61133	60 kDa heat shock protein mitochondrial-like protein OS=Crotalus adamanteus PE=2 SV=1	Mitochondria
tr|J3RYB9|J3RYB9_CROAD	99.1	86.14	10	6	7	2	2	86077	Aconitate hydratase mitochondrial OS=Crotalus adamanteus PE=2 SV=1	Mitochondria
tr|J3SBS3|J3SBS3_CROAD	99	77.52	23	7	7	6	6	26544	Adenylate kinase 2 mitochondrial OS=Crotalus adamanteus GN=AK2 PE=2 SV=1	Mitochondria
tr|V8PCJ0|V8PCJ0_OPHHA	98.6	70.17	6	4	4	4	4	101941	Aldehyde dehydrogenase mitochondrial OS=Ophiophagus hannah GN=ALDH2 PE=3 SV=1	Mitochondria
BJARALL00870|m.542	99.2	139.26	44	16	52	16	52	48565	Aspartate aminotransferase mitochondrial OS=Bos taurus GN=GOT2 PE=1|P12344|AATM_BOVIN	Mitochondria
BJACESS08375|m.14982	99	102.2	17	5	7	5	7	31070	ATP synthase F(0) complex subunit B1 mitochondrial OS=Pongo abelii GN=ATP5F1 PE=2 SV=1	Mitochondria
BJARCOR00804|m.19945	99.2	124.31	26	13	22	13	22	62753	ATP synthase subunit alpha mitochondrial OS=Pongo abelii GN=ATP5A1 PE=2|Q5R546|ATPA_PONAB	Mitochondria
BJARALL26108|m.15106	99.2	150.65	45	16	41	16	41	57181	ATP synthase subunit beta mitochondrial OS=Bos taurus GN=ATP5B PE=1|P00829|ATPB_BOVIN	Mitochondria
BJACESS10736|m.19440	98.7	72.68	29	4	4	4	4	21804	ATP synthase subunit d mitochondrial OS=Bos taurus GN=ATP5H PE=1 SV=2	Mitochondria
BJACESS08831|m.15863	98.2	67.15	23	3	3	3	3	19303	ATP synthase subunit delta mitochondrial OS=Homo sapiens GN=ATP5D PE=1 SV=2	Mitochondria
BJACESS09089|m.16386	97.2	57.51	30	2	5	2	5	8779	ATP synthase subunit e mitochondrial OS=Pongo abelii GN=ATP5I PE=3 SV=3	Mitochondria
BJACESS09987|m.18128	98.1	55.81	29	3	3	3	3	13454	ATP synthase subunit g mitochondrial OS=Homo sapiens GN=ATP5L PE=1 SV=3	Mitochondria
tr|T1DNT3|T1DNT3_CROHD	98.1	55.81	33	3	3	3	3	11843	ATP synthase subunit g mitochondrial-like protein OS=Crotalus horridus PE=2 SV=1	Mitochondria
BJACESS09747|m.17690	99	75.02	25	6	6	6	6	30453	ATP synthase subunit gamma mitochondrial OS=Bos taurus GN=ATP5C1 PE=1 SV=3	Mitochondria
BJARALL26070|m.15040	99.1	92.87	36	7	7	7	7	24154	ATP synthase subunit O mitochondrial OS=Sus scrofa GN=ATP5O PE=1|Q2EN81|ATPO_PIG	Mitochondria
BJACESS07761|m.13752	99.1	91.76	24	8	10	8	10	44054	Branched-chain-amino-acid aminotransferase mitochondrial OS=Homo sapiens GN=BCAT2 PE=1 SV=2	Mitochondria
tr|T1E722|T1E722_CROHD	98.8	68.61	4	3	3	3	3	78746	Calcium-binding mitochondrial carrier protein Aralar1-like protein OS=Crotalus horridus PE=2 SV=1	Mitochondria
tr|A0A0F7Z362|A0A0F7Z362_CROAD	97.2	44.25	6	2	2	2	2	52572	Calcium-binding mitochondrial carrier protein SCaMC-1 OS=Crotalus adamanteus PE=2 SV=1	Mitochondria
tr|T1DNC0|T1DNC0_CROHD	99	76.35	12	5	6	5	6	54080	Cytochrome b-c1 complex subunit 1 mitochondrial-like protein OS=Crotalus horridus PE=2 SV=1	Mitochondria
BJARALL28141|m.17699	99.1	87.81	18	7	10	7	10	49663	Cytochrome b-c1 complex subunit 2 mitochondrial OS=Mus musculus GN=Uqcrc2 PE=1|Q9DB77|QCR2_MOUSE	Mitochondria
BJACESS09154|m.16505	96.5	59.53	17	3	4	3	4	14026	Cytochrome b-c1 complex subunit 7 OS=Bos taurus GN=UQCRB PE=1 SV=3	Mitochondria
tr|A0A098LZF2|A0A098LZF2_9SAUR	82	48.58	32	2	3	2	3	7355	Cytochrome b-c1 complex subunit 9 OS=Hypsiglena sp. JMG-2014 PE=4 SV=1	Mitochondria
BJARALL04223|m.2888	98.7	76.22	17	6	8	6	8	31658	Cytochrome b-c1 complex subunit Rieske mitochondrial OS=Gallus gallus GN=UQCRFS1 PE=1|Q5ZLR5|UCRI_CHICK	Mitochondria
tr|V8N7G7|V8N7G7_OPHHA	98.6	65.33	29	4	4	4	4	16804	Cytochrome c oxidase subunit 5A mitochondrial (Fragment) OS=Ophiophagus hannah GN=COX5A PE=4 SV=1	Mitochondria
BJACESS07496|m.13252	97.7	51.88	39	3	3	3	3	13789	Cytochrome c oxidase subunit 5B mitochondrial OS=Bos taurus GN=COX5B PE=1 SV=2	Mitochondria
tr|V8ND08|V8ND08_OPHHA	98.3	62.23	4	3	3	3	3	90565	Cytochrome c1 heme protein mitochondrial OS=Ophiophagus hannah GN=CYC1 PE=4 SV=1	Mitochondria
BJARALL26177|m.15218	98.9	65.44	19	5	6	5	6	39470	Electron transfer flavoprotein subunit alpha mitochondrial OS=Homo sapiens GN=ETFA PE=1|P13804|ETFA_HUMAN	Mitochondria
tr|J3SC61|J3SC61_CROAD	98.8	58.96	17	4	5	4	5	28001	Electron transfer flavoprotein subunit beta-like OS=Crotalus adamanteus PE=2 SV=1	Mitochondria
BJARALL01304|m.822	94.4	39.92	11	2	2	2	2	20869	Enoyl-CoA delta isomerase 1 mitochondrial OS=Homo sapiens GN=ECI1 PE=1|P42126|ECI1_HUMAN	Mitochondria
tr|J3SC55|J3SC55_CROAD	98.4	49.18	15	3	3	3	3	31453	Enoyl-CoA hydratase mitochondrial OS=Crotalus adamanteus PE=2 SV=1	Mitochondria
tr|A0A0F7ZBV6|A0A0F7ZBV6_CROAD	95.2	58.76	11	2	2	2	2	28331	ES1 protein mitochondrial-like protein OS=Crotalus adamanteus PE=2 SV=1	Mitochondria
tr|V8NTJ5|V8NTJ5_OPHHA	98.5	72.52	9	3	4	3	4	58982	Fumarate hydratase mitochondrial (Fragment) OS=Ophiophagus hannah GN=FH PE=3 SV=1	Mitochondria
BJACESS24765|m.41997	98.9	80.62	17	4	4	4	4	33597	Fumarylacetoacetate hydrolase domain-containing protein 2 OS=Rattus norvegicus GN=Fahd2 PE=1 SV=1	Mitochondria
BJACESS16553|m.29277	98.1	53.13	6	2	2	2	2	42099	Glutamate dehydrogenase 1 mitochondrial OS=Homo sapiens GN=GLUD1 PE=1 SV=2	Mitochondria
tr|J3S4F5|J3S4F5_CROAD	98.9	72.78	20	5	7	5	7	33540	Glyoxalase domain-containing protein 4-like OS=Crotalus adamanteus PE=2 SV=1	Mitochondria
tr|A0A098LY73|A0A098LY73_9SAUR	96.3	39.8	3	3	3	3	3	102384	Hexokinase OS=Hypsiglena sp. JMG-2014 PE=3 SV=1	Mitochondria
BJACESS13739|m.24589	99	68.86	25	5	5	5	5	34737	Hydroxyacyl-coenzyme A dehydrogenase mitochondrial OS=Sus scrofa GN=HADH PE=1 SV=2	Mitochondria
BJACESS42457|m.66899	99.1	97.8	24	5	5	3	3	32372	Methylmalonate-semialdehyde dehydrogenase [acylating] mitochondrial OS=Rattus norvegicus GN=Aldh6a1 PE=1 SV=1	Mitochondria
BJACESS15592|m.27635	98.3	62.49	13	3	3	3	3	29826	NADH dehydrogenase [ubiquinone] iron-sulfur protein 3 mitochondrial OS=Gorilla gorilla gorilla GN=NDUFS3 PE=2 SV=1	Mitochondria
BJARALL26152|m.15189	98.5	68.64	19	4	6	4	6	24717	Peroxiredoxin-5 mitochondrial OS=Homo sapiens GN=PRDX5 PE=1|P30044|PRDX5_HUMAN	Mitochondria
tr|J3S921|J3S921_CROAD	97.2	57.51	33	2	5	2	5	8060	Putative ATP synthase e chain mitochondrial OS=Crotalus adamanteus PE=2 SV=1	Mitochondria
tr|A0A0F7Z5K7|A0A0F7Z5K7_CROAD	98.8	56.96	11	4	4	4	4	44039	Pyruvate dehydrogenase E1 component subunit alpha somatic form mitochondrial OS=Crotalus adamanteus PE=2 SV=1	Mitochondria
tr|T1E598|T1E598_CROHD	98.9	70.35	19	5	5	5	5	39565	Pyruvate dehydrogenase E1 component subunit beta mitochondrial-like protein OS=Crotalus horridus PE=2 SV=1	Mitochondria
tr|V8P5T0|V8P5T0_OPHHA	97.7	52.46	5	3	5	3	5	42621	Short/branched chain specific acyl-CoA dehydrogenase mitochondrial (Fragment) OS=Ophiophagus hannah GN=ACADSB PE=3 SV=1	Mitochondria
tr|V8PA16|V8PA16_OPHHA	98.3	50.37	7	4	4	3	3	58977	Stress-70 protein mitochondrial OS=Ophiophagus hannah GN=HSPA9 PE=3 SV=1	Mitochondria
BJACESS10856|m.19642	81.5	37.75	7	2	4	2	4	30039	Thioredoxin-dependent peroxide reductase mitochondrial OS=Pongo abelii GN=PRDX3 PE=2 SV=1	Mitochondrial
tr|J3S9S6|J3S9S6_CROAD	99.1	88.51	16	6	6	6	6	50837	Trifunctional enzyme subunit beta mitochondrial OS=Crotalus adamanteus PE=2 SV=1	Mitochondria
BJARGLA01299|m.21420	98.9	70.92	12	3	7	3	7	34224	ADP/ATP translocase 2 OS=Rattus norvegicus GN=Slc25a5 PE=1|Q09073|ADT2_RAT	Mitochondrial membrane
tr|J3S9B3|J3S9B3_CROAD	99	72.41	21	5	5	5	5	30025	Prohibitin OS=Crotalus adamanteus PE=2 SV=1	Mitochondrial membrane
BJACESS10504|m.19041	99.1	81.51	22	5	9	5	9	34083	Prohibitin-2 OS=Bos taurus GN=PHB2 PE=2 SV=1	Mitochondrial membrane
tr|A0A0B8RSU6|A0A0B8RSU6_BOIIR	95.6	48.02	6	2	2	2	2	45767	2-amino-3-ketobutyrate coenzyme A ligase OS=Boiga irregularis PE=3 SV=1	N.D.
tr|J3SE02|J3SE02_CROAD	99.1	129.25	44	20	52	11	32	38516	Annexin OS=Crotalus adamanteus PE=2 SV=1	N.D.
tr|U3FZP0|U3FZP0_MICFL	99.1	132.87	40	13	35	3	4	25794	CAVP-target protein OS=Micrurus fulvius PE=2 SV=1	N.D.
tr|J3S8B6|J3S8B6_CROAD	99.2	138.39	56	16	61	5	27	25844	CAVP-target protein-like OS=Crotalus adamanteus PE=2 SV=1	N.D.
tr|J9ZZN7|J9ZZN7_THAEL	98.7	78.06	20	4	4	2	2	28165	Glutathione peroxidase OS=Thamnophis elegans PE=2 SV=1	N.D.
tr|J3S4J3|J3S4J3_CROAD	99.1	104.63	20	8	10	8	10	46729	Isocitrate dehydrogenase [NADP] OS=Crotalus adamanteus PE=2 SV=1	N.D.
tr|J3S4M2|J3S4M2_CROAD	99.1	110.05	29	9	19	9	19	36788	Malate dehydrogenase OS=Crotalus adamanteus PE=2 SV=1	N.D.
BJACESS25261|m.42768	98.9	76.15	17	7	8	2	2	47208	Protein-glutamine gamma-glutamyltransferase 2 OS=Gallus gallus GN=TGL2 PE=1 SV=3	N.D.
tr|V8NSY1|V8NSY1_OPHHA	98.8	83.7	37	5	5	5	5	20483	Uncharacterized protein (Fragment) OS=Ophiophagus hannah GN=L345_08841 PE=4 SV=1	N.D.
tr|T2HQU6|T2HQU6_OVOOK	84	53.75	14	2	2	2	2	22008	Uncharacterized protein (Fragment) OS=Ovophis okinavensis PE=2 SV=1	N.D.
tr|V8PDF7|V8PDF7_OPHHA	99.1	126.74	39	12	33	2	2	25812	Uncharacterized protein OS=Ophiophagus hannah GN=L345_02143 PE=4 SV=1	N.D.
tr|T2HQ10|T2HQ10_PROFL	84	54.58	8	2	2	2	2	42250	Uncharacterized protein OS=Protobothrops flavoviridis PE=2 SV=1	N.D.
BJACESS42127|m.66381	98.2	56.01	17	3	4	3	4	23520	UPF0553 protein C9orf64 homolog OS=Bos taurus PE=2 SV=1	N.D.
BJACESS07758|m.13749	98.4	57.76	22	3	4	3	4	17620	Activated RNA polymerase II transcriptional coactivator p15 OS=Gallus gallus GN=SUB1 PE=2 SV=1	Nucleus
BJACESS08574|m.15354	99.1	117.64	60	17	42	17	42	36204	Annexin A5 OS=Gallus gallus GN=ANXA5 PE=1 SV=2	Nucleus
BJARGLA01117|m.21359	99.1	97.96	39	7	22	6	17	24245	Cofilin-2 OS=Sus scrofa GN=CFL2 PE=2|Q5G6V9|COF2_PIG	Nucleus
BJARGLA01102|m.21355	94.1	39.73	11	2	13	2	13	16070	Cold-inducible RNA-binding protein OS=Pongo abelii GN=CIRBP PE=2|Q5RF83|CIRBP_PONAB	Nucleus
BJACESS07834|m.13900	84.8	54.43	14	2	2	2	2	24541	Cysteine and glycine-rich protein 1 OS=Rattus norvegicus GN=Csrp1 PE=1 SV=2	Nucleus
BJACESS08642|m.15502	99	69.68	21	5	9	5	9	30255	GTP-binding nuclear protein Ran OS=Gallus gallus GN=RAN PE=2 SV=1	Nucleus
tr|T1DBE2|T1DBE2_CROHD	99.1	92.47	24	6	7	6	7	37259	Heterogeneous nuclear ribonucleoprotein A3 OS=Crotalus horridus PE=2 SV=1	Nucleus
BJARALL02802|m.1970	99.1	87.98	36	10	15	9	13	36016	Heterogeneous nuclear ribonucleoproteins A2/B1 OS=Homo sapiens GN=HNRNPA2B1 PE=1|P22626|ROA2_HUMAN	Nucleus
BJACESS08793|m.15791	99.1	91.63	31	7	7	7	7	26095	High mobility group protein B1 OS=Rattus norvegicus GN=Hmgb1 PE=1 SV=2	Nucleus
tr|T1E699|T1E699_CROHD	99.1	91.63	32	7	7	7	7	25020	High-mobility-group B1a OS=Crotalus horridus PE=2 SV=1	Nucleus
tr|V8NDF2|V8NDF2_OPHHA	98.6	63.52	22	4	29	2	4	17619	Histone H2A (Fragment) OS=Ophiophagus hannah GN=H2AFV PE=3 SV=1	Nucleus
tr|V8N341|V8N341_OPHHA	99.1	100.43	49	9	44	9	44	14008	Histone H2B (Fragment) OS=Ophiophagus hannah GN=H2B-I PE=3 SV=1	Nucleus
tr|V8PGJ1|V8PGJ1_OPHHA	99.1	100.11	37	9	63	9	63	20503	Histone H4 (Fragment) OS=Ophiophagus hannah GN=H4-VIII PE=1 SV=1	Nucleus
BJARALL05842|m.3708	98.9	78.21	14	5	5	5	5	45613	Interleukin enhancer-binding factor 2 homolog OS=Xenopus tropicalis GN=ilf2 PE=2|Q6P8G1|ILF2_XENTR	Nucleus
tr|T1E613|T1E613_CROHD	92.7	41.18	5	2	2	2	2	46890	Lupus La protein OS=Crotalus horridus PE=2 SV=1	Nucleus
tr|A0A0B8RUA0|A0A0B8RUA0_BOIIR	96.3	41.42	6	2	2	2	2	56908	Myc box-dependent-interacting protein 1 OS=Boiga irregularis PE=4 SV=1	Nucleus
tr|A0A0F7ZBT3|A0A0F7ZBT3_CROAD	99.1	100.56	13	8	14	7	12	72683	Prelamin-A/C OS=Crotalus adamanteus PE=2 SV=1	Nucleus
BJARALL02712|m.1909	98.3	54.04	8	3	3	3	3	54455	Putative RNA-binding protein Luc7-like 2 OS=Mus musculus GN=Luc7l2 PE=1|Q7TNC4|LC7L2_MOUSE	Nucleus
BJACESS05786|m.9791	98.2	61.33	23	4	9	4	9	18732	RNA-binding protein 3 OS=Rattus norvegicus GN=Rbm3 PE=1 SV=2	Nucleus
tr|T1D782|T1D782_CROHD	98.9	86.09	25	4	4	3	3	22157	UMP-CMP kinase OS=Crotalus horridus GN=CMPK1 PE=2 SV=1	Nucleus
tr|U3FZ47|U3FZ47_MICFL	91.3	44.3	5	2	2	2	2	43630	UV excision repair protein RAD23 B OS=Micrurus fulvius PE=2 SV=1	Nucleus
tr|A0A0B8RQX9|A0A0B8RQX9_BOIIR	94.4	39.92	6	2	2	2	2	36440	3 2-trans-enoyl-CoA isomerase OS=Boiga irregularis PE=3 SV=1	Peroxisome
tr|V8P1G2|V8P1G2_OPHHA	89.8	57.33	3	2	2	2	2	104155	Catalase (Fragment) OS=Ophiophagus hannah GN=CAT PE=3 SV=1	Peroxisome
BJARALL24962|m.13921	99.1	99.06	39	9	9	9	9	28034	Glutathione S-transferase kappa 1 OS=Homo sapiens GN=GSTK1 PE=1|Q9Y2Q3|GSTK1_HUMAN	Peroxisome
BJACESS17106|m.30147	98.3	55.46	15	3	3	3	3	22361	Phosphomevalonate kinase OS=Bos taurus GN=PMVK PE=2 SV=3	Peroxisome
tr|T1E3E5|T1E3E5_CROHD	81.9	37.17	6	2	2	2	2	45038	Zinc binding alcohol dehydrogenase domain containing 2 OS=Crotalus horridus PE=2 SV=1	Peroxisome
tr|J3S8A6|J3S8A6_CROAD	99	64.94	19	6	12	5	9	45205	Calsequestrin OS=Crotalus adamanteus PE=2 SV=1	Sarcoplasmic reticulum
BJACESS03432_PLA2|m.5726	99.1	105.08	54	7	28	2	9	15466	Acidic phospholipase A2 BE-I-PLA2 OS=Bothrops erythromelas PE=1 SV=1	Secreted
tr|T1E6K3|T1E6K3_CROHD	99	85.51	39	9	37	2	14	16019	Alpha globin OS=Crotalus horridus PE=2 SV=1	Secreted
BJARFIG00304|m.20795	98.4	63.54	24	3	6	3	6	16828	Alpha-2-antiplasmin OS=Bos taurus GN=SERPINF2 PE=1|P28800|A2AP_BOVIN	Secreted
BJACESS02504|m.3969	99.1	129.25	42	20	52	11	32	40157	Annexin A2 OS=Gallus gallus GN=ANXA2 PE=1 SV=2	Secreted
sp|Q9DGI0|FTE46_BOTJA	99.2	125.38	39	15	48	13	31	38779	Antihemorrhagic factor BJ46a OS=Bothrops jararaca PE=1 SV=1	Secreted
sp|Q5KQS2|FETCB_GLOBR	98.9	85.58	15	4	19	3	6	38504	Antihemorrhagic factor cHLP-B OS=Gloydius brevicaudus PE=2 SV=1	Secreted
tr|V8NV98|V8NV98_OPHHA	98.8	64.34	10	4	5	2	2	52460	Antithrombin-III (Fragment) OS=Ophiophagus hannah GN=SERPINC1 PE=3 SV=1	Secreted
BJARFIG00046|m.20696	99.1	88.74	39	6	9	6	9	22379	Apolipoprotein A-I OS=Tarsius syrichta GN=APOA1 PE=2|P0DMC1|APOA1_TARSY	Secreted
BJARALL26817|m.15875	98.9	72.67	23	5	5	5	5	29053	Apolipoprotein E OS=Alligator mississippiensis GN=APOE PE=3|P0DMT6|APOE_ALLMI	Secreted
BJACESS33066|m.54117	99	68.4	18	6	17	5	16	41494	Biglycan OS=Homo sapiens GN=BGN PE=1 SV=2	Secreted
BJARFIG00080|m.20710	97.3	48.47	13	2	2	2	2	24492	Coagulation factor IX OS=Gallus gallus GN=F9 PE=2|Q804X6|FA9_CHICK	Secreted
tr|V8NLX6|V8NLX6_OPHHA	99.1	97.47	13	13	59	10	49	123656	Collagen alpha-1(I) chain OS=Ophiophagus hannah GN=COL1A1 PE=4 SV=1	Secreted
BJARGLA02341|m.21779	99.1	98.72	37	6	18	4	7	20420	Collagen alpha-1(VI) chain OS=Gallus gallus GN=COL6A1 PE=2|P20785|CO6A1_CHICK	Secreted
tr|V8P3W1|V8P3W1_OPHHA	99.1	121.22	7	16	17	15	16	325137	Collagen alpha-1(XII) chain (Fragment) OS=Ophiophagus hannah GN=COL12A1 PE=4 SV=1	Secreted
tr|V8NPI7|V8NPI7_OPHHA	99.1	117.74	8	13	98	13	98	124842	Collagen alpha-2(I) chain (Fragment) OS=Ophiophagus hannah GN=COL1A2 PE=4 SV=1	Secreted
tr|V8P7Y8|V8P7Y8_OPHHA	99.2	169.04	19	37	83	19	39	208625	Collagen alpha-2(VI) chain (Fragment) OS=Ophiophagus hannah GN=COL6A2 PE=4 SV=1	Secreted
tr|V8P209|V8P209_OPHHA	99.2	141.9	11	20	58	20	58	227063	Collagen alpha-3(VI) chain (Fragment) OS=Ophiophagus hannah GN=COL6A3 PE=4 SV=1	Secreted
BJARFIG00199|m.20777	83.2	46.23	12	2	2	2	2	19874	Complement component C8 alpha chain OS=Mus musculus GN=C8a PE=1|Q8K182|CO8A_MOUSE	Secreted
BJARFIG00118|m.20752	99.1	92.32	30	7	8	6	7	31570	Complement component C9 OS=Oryctolagus cuniculus GN=C9 PE=1|P48747|CO9_RABIT	Secreted
BJACESS11571|m.20904	99	78.41	20	8	12	5	7	54223	Complement factor I OS=Homo sapiens GN=CFI PE=1 SV=2	Secreted
BJACESS01426_CTL|m.2207	99.2	156.54	62	28	192	7	40	25167	C-type lectin BiL OS=Bothrops insularis PE=1 SV=1	Secreted
BJACESS02384_CTL|m.3749	98.6	79.86	44	5	9	2	3	15718	C-type lectin lectoxin-Lio1 OS=Erythrolamprus poecilogyrus PE=2 SV=1	Secreted
sp|Q7ZTA0|CRVP_AGKPI	99	95.65	25	9	39	3	4	26681	Cysteine-rich venom protein piscivorin OS=Agkistrodon piscivorus piscivorus PE=1 SV=1	Secreted
BJACESS13140_DIPEP|m.23651	99.1	94.7	18	10	11	10	11	84033	Dipeptidyl peptidase 4 OS=Bos taurus GN=DPP4 PE=1 SV=3	Secreted
BJARFIG00113|m.20748	98.7	64.81	10	3	6	3	6	36133	Fetuin-B OS=Rattus norvegicus GN=Fetub PE=2|Q9QX79|FETUB_RAT	Secreted
tr|V8P0Z0|V8P0Z0_OPHHA	97.9	64.4	5	2	2	2	2	58440	Fibrinogen gamma chain (Fragment) OS=Ophiophagus hannah GN=FGG PE=4 SV=1	Secreted
tr|A8I4L6|A8I4L6_BOTJA	99.1	120.1	49	9	22	9	22	22070	Gamma-phospholipase A2 inhibitor OS=Bothrops jararaca PE=2 SV=1	Secreted
BJARGLA00907|m.21271	99.2	120.93	50	15	26	5	5	48296	Glutaminyl-peptide cyclotransferase OS=Bothrops jararaca GN=QPCT PE=2|Q9YIB5|QPCT_BOTJA	Secreted
tr|V8P395|V8P395_OPHHA	98.8	78.06	19	4	4	2	2	29588	Glutathione peroxidase (Fragment) OS=Ophiophagus hannah GN=Gpx3 PE=3 SV=1	Secreted
BJARALL25352|m.14347	99.1	127.44	51	11	27	11	27	25620	Glutathione S-transferase P 1 OS=Bufo bufo PE=1|P81942|GSTP1_BUFBU	Secreted
BJACESS07824|m.13877	99.1	87.51	34	13	20	13	20	58316	Hemopexin OS=Homo sapiens GN=HPX PE=1 SV=2	Secreted
BJARFIG00168|m.20768	97.6	41.66	27	3	3	2	2	11974	Heparin cofactor 2 OS=Rattus norvegicus GN=Serpind1 PE=1|Q64268|HEP2_RAT	Secreted
BJARALL27812|m.17146	98.6	69.24	9	4	7	4	7	63706	Ig epsilon chain C region OS=Rattus norvegicus PE=2|P01855|IGHE_RAT	Secreted
BJACESS06654|m.11627	99.1	82.75	23	7	9	3	4	51666	Ig mu chain C region OS=Suncus murinus PE=4 SV=1	Secreted
BJARALL27869|m.17257	97.1	54.23	16	4	5	2	3	26020	Immunoglobulin lambda-like polypeptide 5 OS=Homo sapiens GN=IGLL5 PE=2|B9A064|IGLL5_HUMAN	Secreted
BJARFIG00273|m.20786	94.8	40.75	11	2	3	2	3	18953	Kininogen-1 OS=Bos taurus GN=KNG1 PE=1|P01044|KNG1_BOVIN	Secreted
tr|J3S4L7|J3S4L7_CROAD	99.1	100.6	22	7	29	3	12	39067	Lumican-like OS=Crotalus adamanteus PE=2 SV=1	Secreted
tr|J3S4M0|J3S4M0_CROAD	97.2	53.73	20	2	4	2	4	12187	Macrophage migration inhibitory factor OS=Crotalus adamanteus PE=2 SV=1	Secreted
BJACESS07269|m.12797	99	80.95	39	7	15	7	15	20338	Mesencephalic astrocyte-derived neurotrophic factor OS=Bos taurus GN=MANF PE=1 SV=2	Secreted
tr|V5Z141|V5Z141_DEIAC	99.1	130.71	22	16	133	2	14	67765	Metalloproteinase OS=Deinagkistrodon acutus PE=2 SV=1	Secreted
tr|T1DKE3|T1DKE3_CROHD	99.1	136.3	35	11	124	11	124	34267	Mimecan OS=Crotalus horridus PE=2 SV=1	Secreted
BJARALL12285|m.7335	98.7	64	24	4	4	4	4	23853	Nidogen-1 OS=Mus musculus GN=Nid1 PE=1|P10493|NID1_MOUSE	Secreted
BJACESS08773|m.15764	99.2	164.33	59	34	77	20	47	77380	Ovotransferrin OS=Anas platyrhynchos PE=1 SV=1	Secreted
BJACESS10343_gammaPLA|m.18770	93.5	58.35	10	2	2	2	2	28404	phospholipase A2 inhibitor and Ly6/PLAUR domain-containing protein OS=Mus musculus GN=Pinlyp PE=2 SV=1	Secreted
BJAR454gammaPLA1	99.1	120.1	49	9	22	9	22	22219	Phospholipase A2 inhibitor LNF2 OS=Lachesis muta muta PE=2|P60592|PLI2L_LACMU	Secreted
BJACESS00909|m.1429	98.9	71.49	25	5	15	5	15	19558	Phospholipase A2 inhibitor OS=Bothrops jararaca PE=2 SV=1	Secreted
BJAR454gammaPLA2	99.1	97	47	7	11	7	11	22165	Phospholipase A2 inhibitor subunit gamma B OS=Gloydius brevicaudus siniticus PE=1|P82143|PLIGB_GLOBS	Secreted
BJAR454SVSP10	99.1	113.65	49	15	79	3	13	27987	Platelet-aggregating proteinase PA-BJ (Fragment) OS=Bothrops jararaca PE=1|P81824|VSP1_BOTJA	Secreted
BJARALL26809|m.15858	99	76.14	7	6	6	6	6	122714	Pregnancy zone protein OS=Mus musculus GN=Pzp PE=1|Q61838|PZP_MOUSE	Secreted
tr|J3SCX8|J3SCX8_CROAD	99.1	118.16	37	12	42	3	13	42384	Prolargin-like OS=Crotalus adamanteus PE=2 SV=1	Secreted
BJACESS14856|m.26478	99.1	93.92	36	12	15	12	15	43159	Serpin B6 OS=Homo sapiens GN=SERPINB6 PE=1 SV=3	Secreted
BJARFIG00072|m.20707	99.2	189.71	61	42	233	31	170	71739	Serum albumin OS=Bombina maxima PE=1|Q3T478|ALBU_BOMMX	Secreted
BJACESS03790_CTL|m.6344	99.1	135.89	52	11	61	2	11	18232	Snaclec anticoagulant protein subunit B OS=Deinagkistrodon acutus PE=1 SV=1	Secreted
BJARGLA02370|m.21787	99.1	109.65	47	7	42	5	14	20722	Snaclec bothrojaracin subunit alpha OS=Bothrops jararaca PE=1|Q56EB1|SLAA_BOTJA	Secreted
BJACESS01395_CTL|m.2163	98.5	79.86	35	5	9	2	3	19655	Snaclec bothrojaracin subunit beta OS=Bothrops jararaca PE=1 SV=1	Secreted
BJACESS05900_CTL|m.10039	99.1	118.7	55	13	78	10	70	20110	Snaclec clone 2100755 OS=Deinagkistrodon acutus PE=2 SV=1	Secreted
BJACESS01445_CTL|m.2243	99.1	142.57	57	20	107	7	30	22486	Snaclec coagulation factor IX/factor X-binding protein subunit A OS=Trimeresurus stejnegeri PE=2 SV=1	Secreted
BJAR454CTL9	99.1	172.38	71	27	137	7	27	19051	Snaclec GPIB-binding protein subunit alpha OS=Bothrops jararaca PE=1|Q9PSM6|SL1A_BOTJA	Secreted
BJACESS02419_CTL|m.3813	99.1	133.16	52	15	129	12	112	20052	Snaclec GPIB-binding protein subunit beta OS=Bothrops jararaca PE=1 SV=1	Secreted
BJACESS05803_CTL|m.9820	99.1	95.73	41	8	28	2	5	20792	Snaclec stejaggregin-A subunit alpha OS=Trimeresurus stejnegeri PE=2 SV=1	Secreted
BJARALL27069|m.16221	99.2	148.76	46	23	59	3	5	67197	Snake venom 5"-nucleotidase OS=Crotalus adamanteus PE=1|F8S0Z7|V5NTD_CROAD	Secreted
BJACESS09202_SVMP|m.16631	95.1	60.96	12	4	14	3	12	18829	Snake venom metalloproteinase ACLF OS=Agkistrodon contortrix laticinctus GN=ACLPREF PE=1 SV=1	Secreted
BJACESS00630_SVMP|m.1028	99.2	190.99	90	59	426	7	48	30062	Snake venom metalloproteinase BITM02A OS=Bothrops insularis PE=2 SV=1	Secreted
BJAR454SVSP07	99.1	92.58	44	11	12	4	4	28449	Snake venom serine protease 5 OS=Trimeresurus stejnegeri PE=2|Q8AY78|VSP5M_TRIST	Secreted
BJAR454SVSP09	99.1	119.06	30	13	78	3	3	28446	Snake venom serine protease CL5 OS=Trimeresurus stejnegeri PE=2|Q71QI3|VSP5_TRIST	Secreted
BJAR454SVSP01	99.1	141.36	52	27	172	4	39	27829	Snake venom serine protease HS114 OS=Bothrops jararaca PE=1|Q5W959|VSP14_BOTJA	Secreted
BJAR454SVSP02	99.1	131.88	52	18	102	4	12	28094	Thrombin-like enzyme asperase OS=Bothrops asper PE=1|Q072L6|VSPL_BOTAS	Secreted
BJARGLAcontig04087|m.20860	99.1	89.3	32	8	19	2	2	28950	Thrombin-like enzyme KN-BJ 2 OS=Bothrops jararaca PE=1|O13069|VSP2_BOTJA	Secreted
BJAR454CVF1	99.2	177.68	35	53	106	6	16	184316	Venom factor OS=Crotalus adamanteus PE=2|J3S836|VCO3_CROAD	Secreted
BJAR454NGF1	99.1	107.81	29	8	42	6	33	27175	Venom nerve growth factor OS=Bothrops jararacussu GN=NGF PE=2|Q90W38|NGFV_BOTJR	Secreted
BJACESS00053_DIESTER|m.148	99.1	122.04	28	19	24	5	5	100720	Venom phosphodiesterase 1 OS=Crotalus adamanteus PE=1 SV=2	Secreted
sp|P86976|VM1B1_BOTBA	99.1	141.22	69	28	223	3	7	23063	Zinc metalloproteinase barnettlysin-1 OS=Bothrops barnetti PE=1 SV=1	Secreted
BJACESS00038_SVMP|m.105	99.2	224.7	81	97	802	4	59	56752	Zinc metalloproteinase/disintegrin OS=Bothrops jararaca PE=1 SV=1	Secreted
BJACESS02883_SVMP|m.4661	99.2	143.16	37	19	73	2	3	53487	Zinc metalloproteinase-disintegrin stejnitin OS=Trimeresurus stejnegeri PE=1 SV=1	Secreted
BJACESS01650_SVMP|m.2531	99.2	153.82	49	24	98	3	7	57960	Zinc metalloproteinase-disintegrin VMP-II OS=Crotalus adamanteus PE=2 SV=1	Secreted
BJACESS05555_SVMP|m.9347	99.2	139.54	35	19	61	6	18	61397	Zinc metalloproteinase-disintegrin-like batroxstatin-3 (Fragment) OS=Bothrops atrox PE=2 SV=1	Secreted
BJACESS04249_SVMP|m.7132	99.2	140.92	37	19	66	4	9	59538	Zinc metalloproteinase-disintegrin-like berythractivase OS=Bothrops erythromelas PE=1 SV=1	Secreted
BJACESS04153_SVMP|m.6977	99.1	132.64	37	20	59	2	3	49136	Zinc metalloproteinase-disintegrin-like HF3 OS=Bothrops jararaca PE=1 SV=3	Secreted
BJAR454SVMPPIII05	99.2	160.89	49	31	103	3	4	68109	Zinc metalloproteinase-disintegrin-like HF3 OS=Bothrops jararaca PE=1|Q98UF9|VM3H3_BOTJA	Secreted
BJACESS04713_SVMP|m.7877	99.2	158.13	43	28	144	5	14	67254	Zinc metalloproteinase-disintegrin-like VMP-III OS=Agkistrodon piscivorus leucostoma PE=2 SV=1	Secreted
N.D. - Not determined.

## Sheet: Table S2B
Supplementary table S2B. Secreted proteins, identified in the extract of the primary duct of Bothrops jararaca that had venom manually extracted 4 days earlier (4-days group), which have been described as venom components *.
Protein Accession	Score (%)	-10lgP	Coverage (%)	Peptide Count	Spectral Count	Unique Peptide Count	Unique Spectral Count	Avg. Mass	Description
BJACESS03432_PLA2|m.5726	99.1	105.08	54	7	28	2	9	15466	Acidic phospholipase A2 BE-I-PLA2 OS=Bothrops erythromelas PE=1 SV=1
sp|Q9DGI0|FTE46_BOTJA	99.2	125.38	39	15	48	13	31	38779	Antihemorrhagic factor BJ46a OS=Bothrops jararaca PE=1 SV=1
tr|V8NV98|V8NV98_OPHHA	98.8	64.34	10	4	5	2	2	52460	Antithrombin-III (Fragment) OS=Ophiophagus hannah GN=SERPINC1 PE=3 SV=1
BJARFIG00080|m.20710	97.3	48.47	13	2	2	2	2	24492	Coagulation factor IX OS=Gallus gallus GN=F9 PE=2|Q804X6|FA9_CHICK
BJARFIG00199|m.20777	83.2	46.23	12	2	2	2	2	19874	Complement component C8 alpha chain OS=Mus musculus GN=C8a PE=1|Q8K182|CO8A_MOUSE
BJARFIG00118|m.20752	99.1	92.32	30	7	8	6	7	31570	Complement component C9 OS=Oryctolagus cuniculus GN=C9 PE=1|P48747|CO9_RABIT
BJACESS11571|m.20904	99	78.41	20	8	12	5	7	54223	Complement factor I OS=Homo sapiens GN=CFI PE=1 SV=2
BJACESS01426_CTL|m.2207	99.2	156.54	62	28	192	7	40	25167	C-type lectin BiL OS=Bothrops insularis PE=1 SV=1
BJACESS02384_CTL|m.3749	98.6	79.86	44	5	9	2	3	15718	C-type lectin lectoxin-Lio1 OS=Erythrolamprus poecilogyrus PE=2 SV=1
sp|Q7ZTA0|CRVP_AGKPI	99	95.65	25	9	39	3	4	26681	Cysteine-rich venom protein piscivorin OS=Agkistrodon piscivorus piscivorus PE=1 SV=1
BJACESS13140_DIPEP|m.23651	99.1	94.7	18	10	11	10	11	84033	Dipeptidyl peptidase 4 OS=Bos taurus GN=DPP4 PE=1 SV=3
tr|A8I4L6|A8I4L6_BOTJA	99.1	120.1	49	9	22	9	22	22070	Gamma-phospholipase A2 inhibitor OS=Bothrops jararaca PE=2 SV=1
BJARGLA00907|m.21271	99.2	120.93	50	15	26	5	5	48296	Glutaminyl-peptide cyclotransferase OS=Bothrops jararaca GN=QPCT PE=2|Q9YIB5|QPCT_BOTJA
tr|V5Z141|V5Z141_DEIAC	99.1	130.71	22	16	133	2	14	67765	Metalloproteinase OS=Deinagkistrodon acutus PE=2 SV=1
BJACESS10343_gammaPLA|m.18770	93.5	58.35	10	2	2	2	2	28404	Phopholipase A2 inhibitor and Ly6/PLAUR domain-containing protein OS=Mus musculus GN=Pinlyp PE=2 SV=1
BJAR454gammaPLA1	99.1	120.1	49	9	22	9	22	22219	Phospholipase A2 inhibitor LNF2 OS=Lachesis muta muta PE=2|P60592|PLI2L_LACMU
BJACESS00909|m.1429	98.9	71.49	25	5	15	5	15	19558	Phospholipase A2 inhibitor OS=Bothrops jararaca PE=2 SV=1
BJAR454gammaPLA2	99.1	97	47	7	11	7	11	22165	Phospholipase A2 inhibitor subunit gamma B OS=Gloydius brevicaudus siniticus PE=1|P82143|PLIGB_GLOBS
BJAR454SVSP10	99.1	113.65	49	15	79	3	13	27987	Platelet-aggregating proteinase PA-BJ (Fragment) OS=Bothrops jararaca PE=1|P81824|VSP1_BOTJA
BJACESS03790_CTL|m.6344	99.1	135.89	52	11	61	2	11	18232	Snaclec anticoagulant protein subunit B OS=Deinagkistrodon acutus PE=1 SV=1
BJARGLA02370|m.21787	99.1	109.65	47	7	42	5	14	20722	Snaclec bothrojaracin subunit alpha OS=Bothrops jararaca PE=1|Q56EB1|SLAA_BOTJA
BJACESS01395_CTL|m.2163	98.5	79.86	35	5	9	2	3	19655	Snaclec bothrojaracin subunit beta OS=Bothrops jararaca PE=1 SV=1
BJACESS05900_CTL|m.10039	99.1	118.7	55	13	78	10	70	20110	Snaclec clone 2100755 OS=Deinagkistrodon acutus PE=2 SV=1
BJACESS01445_CTL|m.2243	99.1	142.57	57	20	107	7	30	22486	Snaclec coagulation factor IX/factor X-binding protein subunit A OS=Trimeresurus stejnegeri PE=2 SV=1
BJAR454CTL9	99.1	172.38	71	27	137	7	27	19051	Snaclec GPIB-binding protein subunit alpha OS=Bothrops jararaca PE=1|Q9PSM6|SL1A_BOTJA
BJACESS02419_CTL|m.3813	99.1	133.16	52	15	129	12	112	20052	Snaclec GPIB-binding protein subunit beta OS=Bothrops jararaca PE=1 SV=1
BJACESS05803_CTL|m.9820	99.1	95.73	41	8	28	2	5	20792	Snaclec stejaggregin-A subunit alpha OS=Trimeresurus stejnegeri PE=2 SV=1
BJARALL27069|m.16221	99.2	148.76	46	23	59	3	5	67197	Snake venom 5"-nucleotidase OS=Crotalus adamanteus PE=1|F8S0Z7|V5NTD_CROAD
BJACESS09202_SVMP|m.16631	95.1	60.96	12	4	14	3	12	18829	Snake venom metalloproteinase ACLF OS=Agkistrodon contortrix laticinctus GN=ACLPREF PE=1 SV=1
BJACESS00630_SVMP|m.1028	99.2	190.99	90	59	426	7	48	30062	Snake venom metalloproteinase BITM02A OS=Bothrops insularis PE=2 SV=1
BJAR454SVSP07	99.1	92.58	44	11	12	4	4	28449	Snake venom serine protease 5 OS=Trimeresurus stejnegeri PE=2|Q8AY78|VSP5M_TRIST
BJAR454SVSP09	99.1	119.06	30	13	78	3	3	28446	Snake venom serine protease CL5 OS=Trimeresurus stejnegeri PE=2|Q71QI3|VSP5_TRIST
BJAR454SVSP01	99.1	141.36	52	27	172	4	39	27829	Snake venom serine protease HS114 OS=Bothrops jararaca PE=1|Q5W959|VSP14_BOTJA
BJAR454SVSP02	99.1	131.88	52	18	102	4	12	28094	Thrombin-like enzyme asperase OS=Bothrops asper PE=1|Q072L6|VSPL_BOTAS
BJARGLAcontig04087|m.20860	99.1	89.3	32	8	19	2	2	28950	Thrombin-like enzyme KN-BJ 2 OS=Bothrops jararaca PE=1|O13069|VSP2_BOTJA
BJAR454CVF1	99.2	177.68	35	53	106	6	16	184316	Venom factor OS=Crotalus adamanteus PE=2|J3S836|VCO3_CROAD
BJAR454NGF1	99.1	107.81	29	8	42	6	33	27175	Venom nerve growth factor OS=Bothrops jararacussu GN=NGF PE=2|Q90W38|NGFV_BOTJR
BJACESS00053_DIESTER|m.148	99.1	122.04	28	19	24	5	5	100720	Venom phosphodiesterase 1 OS=Crotalus adamanteus PE=1 SV=2
sp|P86976|VM1B1_BOTBA	99.1	141.22	69	28	223	3	7	23063	Zinc metalloproteinase barnettlysin-1 OS=Bothrops barnetti PE=1 SV=1
BJACESS00038_SVMP|m.105	99.2	224.7	81	97	802	4	59	56752	Zinc metalloproteinase/disintegrin OS=Bothrops jararaca PE=1 SV=1
BJACESS02883_SVMP|m.4661	99.2	143.16	37	19	73	2	3	53487	Zinc metalloproteinase-disintegrin stejnitin OS=Trimeresurus stejnegeri PE=1 SV=1
BJACESS01650_SVMP|m.2531	99.2	153.82	49	24	98	3	7	57960	Zinc metalloproteinase-disintegrin VMP-II OS=Crotalus adamanteus PE=2 SV=1
BJACESS05555_SVMP|m.9347	99.2	139.54	35	19	61	6	18	61397	Zinc metalloproteinase-disintegrin-like batroxstatin-3 (Fragment) OS=Bothrops atrox PE=2 SV=1
BJACESS04249_SVMP|m.7132	99.2	140.92	37	19	66	4	9	59538	Zinc metalloproteinase-disintegrin-like berythractivase OS=Bothrops erythromelas PE=1 SV=1
BJACESS04153_SVMP|m.6977	99.1	132.64	37	20	59	2	3	49136	Zinc metalloproteinase-disintegrin-like HF3 OS=Bothrops jararaca PE=1 SV=3
BJAR454SVMPPIII05	99.2	160.89	49	31	103	3	4	68109	Zinc metalloproteinase-disintegrin-like HF3 OS=Bothrops jararaca PE=1|Q98UF9|VM3H3_BOTJA
BJACESS04713_SVMP|m.7877	99.2	158.13	43	28	144	5	14	67254	Zinc metalloproteinase-disintegrin-like VMP-III OS=Agkistrodon piscivorus leucostoma PE=2 SV=1
* Nicolau C.A. et al. (2017). An in-depth snake venom proteopeptidome characterization: benchmarking Bothrops jararaca. J. Proteomics, 151:214-231.
